# Supplementary material for: National trauma system establishment based on implementation of regional trauma centers improves outcomes of trauma care: A follow-up observational study in South Korea
Source: PLOS Glob Public Health. 2022 Jan 13;2(1):e0000162. doi: 10.1371/journal.pgph.0000162 (PMC10021375; doi:10.1371/journal.pgph.0000162)
Supplement: S4 Appendix — (XLSX) [file pgph.0000162.s004.xlsx]

## Sheet: Sheet1
survery_no	year	sampling_weight	preventable_trauma_death	sex	age	place_of_death	region	Type_of_emergency institution	Type_of_injury	Transfer_from_another_hospital
121	2015	0.56621	PP	Male	>=55	After hospitalization at the first hospital	I (Seoul)	LEMC_Tertiary hospital with >=LEMC_Tertiary hospital with 300-499 beds00 beds	Blunt	No
206	2015	0.18217	PP	Female	>=55	After hospitalization at the first hospital	I (Seoul)	REMC	Blunt	No
608	2015	0.18217	PP	Female	>=55	Transfer to the second or additional hospitals	I (Seoul)	REMC	Blunt	Yes
671	2015	0.62912	NP	Male	>=55	After hospitalization at the first hospital	I (Seoul)	LEMC_Tertiary hospital with 300-499 beds	Blunt	No
772	2015	2.18962	NP	Female	>=55	After hospitalization at the first hospital	I (Seoul)	LEMC_Tertiary hospital with 300-499 beds	Blunt	No
977	2015	2.18962	NP	Female	>=55	After hospitalization at the first hospital	I (Seoul)	LEMC_Tertiary hospital with 300-499 beds	Blunt	No
1017	2015	0.87333	P	Male	>=55	Transfer to the second or additional hospitals	I (Seoul)	LEMC_Tertiary hospital with >=LEMC_Tertiary hospital with 300-499 beds00 beds	Other/unknown	unknown
1089	2015	0.58426	NP	Male	15-54	After hospitalization at the first hospital	I (Seoul)	LEMC_Tertiary hospital with >=LEMC_Tertiary hospital with 300-499 beds00 beds	Blunt	No
1133	2015	1.22679	NP	Male	>=55	After hospitalization at the first hospital	I (Seoul)	LEMC_Tertiary hospital with >=LEMC_Tertiary hospital with 300-499 beds00 beds	Blunt	No
1190	2015	1.427	NP	Male	15-54	After hospitalization at the first hospital	I (Seoul)	LEMC_Tertiary hospital with 300-499 beds	Blunt	No
1196	2015	1.2548	NP	Male	15-54	Transfer to the second or additional hospitals	I (Seoul)	LEMC_Tertiary hospital with >=LEMC_Tertiary hospital with 300-499 beds00 beds	Blunt	Yes
1222	2015	0.62912	NPCI	Male	>=55	After hospitalization at the first hospital	I (Seoul)	LEMC_Tertiary hospital with 300-499 beds	Blunt	No
1243	2015	4.797	NP	Female	>=55	After hospitalization at the first hospital	I (Seoul)	LEMC_Tertiary hospital with >=LEMC_Tertiary hospital with 300-499 beds00 beds	Blunt	No
1358	2015	0.87333	NPCI	Male	>=55	Transfer to the second or additional hospitals	I (Seoul)	LEMC_Tertiary hospital with >=LEMC_Tertiary hospital with 300-499 beds00 beds	Blunt	Yes
1413	2015	0.87333	PP	Female	>=55	Transfer to the second or additional hospitals	I (Seoul)	LEMC_Tertiary hospital with >=LEMC_Tertiary hospital with 300-499 beds00 beds	Blunt	Yes
1423	2015	0.62912	P	Male	>=55	After hospitalization at the first hospital	I (Seoul)	LEMC_Tertiary hospital with 300-499 beds	Blunt	No
1463	2015	4.797	PP	Male	>=55	After hospitalization at the first hospital	I (Seoul)	LEMC_Tertiary hospital with >=LEMC_Tertiary hospital with 300-499 beds00 beds	Blunt	No
1595	2015	2.18962	NP	Male	>=55	After hospitalization at the first hospital	I (Seoul)	LEMC_Tertiary hospital with 300-499 beds	Blunt	No
1771	2015	2.18962	NPCI	Female	>=55	After hospitalization at the first hospital	I (Seoul)	LEMC_Tertiary hospital with 300-499 beds	Blunt	unknown
1776	2015	0.18217	PP	Male	>=55	After hospitalization at the first hospital	I (Seoul)	REMC	Blunt	No
1919	2015	0.91334	PP	Male	15-54	Transfer to the second or additional hospitals	I (Seoul)	LEMC_Tertiary hospital with >=LEMC_Tertiary hospital with 300-499 beds00 beds	Blunt	Yes
1972	2015	0.56621	PP	Male	>=55	After hospitalization at the first hospital	I (Seoul)	LEMC_Tertiary hospital with >=LEMC_Tertiary hospital with 300-499 beds00 beds	Blunt	No
2046	2015	0.87638	NP	Male	15-54	After hospitalization at the first hospital	I (Seoul)	LEMC_Tertiary hospital with >=LEMC_Tertiary hospital with 300-499 beds00 beds	Blunt	No
2089	2015	0.83653	NP	Male	15-54	Transfer to the second or additional hospitals	I (Seoul)	LEMC_Tertiary hospital with 300-499 beds	Blunt	Yes
2109	2015	3.42481	PP	Male	15-54	After hospitalization at the first hospital	I (Seoul)	LEMC_Tertiary hospital with >=LEMC_Tertiary hospital with 300-499 beds00 beds	Blunt	No
2158	2015	1.427	NP	Male	15-54	After hospitalization at the first hospital	I (Seoul)	LEMC_Tertiary hospital with 300-499 beds	Blunt	No
2220	2015	0.18217	P	Male	>=55	Transfer to the second or additional hospitals	I (Seoul)	REMC	Other/unknown	unknown
2235	2015	0.72778	NPCI	Male	>=55	Transfer to the second or additional hospitals	I (Seoul)	LEMC_Tertiary hospital with >=LEMC_Tertiary hospital with 300-499 beds00 beds	Blunt	Yes
2446	2015	1.22679	PP	Male	>=55	After hospitalization at the first hospital	I (Seoul)	LEMC_Tertiary hospital with >=LEMC_Tertiary hospital with 300-499 beds00 beds	Blunt	No
2523	2015	3.73284	NP	Female	>=55	Transfer to the second or additional hospitals	I (Seoul)	LEMC_Tertiary hospital with >=LEMC_Tertiary hospital with 300-499 beds00 beds	Blunt	Yes
2631	2015	0.62912	PP	Male	>=55	After hospitalization at the first hospital	I (Seoul)	LEMC_Tertiary hospital with 300-499 beds	Blunt	unknown
2636	2015	0.97036	PP	Female	>=55	Transfer to the second or additional hospitals	I (Seoul)	LEMC_Tertiary hospital with 300-499 beds	Blunt	Yes
2787	2015	2.18962	NP	Female	>=55	After hospitalization at the first hospital	I (Seoul)	LEMC_Tertiary hospital with 300-499 beds	Blunt	No
2843	2015	2.18962	NP	Male	>=55	After hospitalization at the first hospital	I (Seoul)	LEMC_Tertiary hospital with 300-499 beds	Blunt	No
2886	2015	0.18217	NP	Male	>=55	Transfer to the second or additional hospitals	I (Seoul)	REMC	Blunt	Yes
2961	2015	4.797	NP	Female	>=55	After hospitalization at the first hospital	I (Seoul)	LEMC_Tertiary hospital with >=LEMC_Tertiary hospital with 300-499 beds00 beds	Blunt	No
2996	2015	0.72778	PP	Male	>=55	Transfer to the second or additional hospitals	I (Seoul)	LEMC_Tertiary hospital with >=LEMC_Tertiary hospital with 300-499 beds00 beds	Blunt	Yes
3120	2015	4.797	NPCI	Male	>=55	After hospitalization at the first hospital	I (Seoul)	LEMC_Tertiary hospital with >=LEMC_Tertiary hospital with 300-499 beds00 beds	Blunt	No
3139	2015	0.97036	NP	Male	>=55	Transfer to the second or additional hospitals	I (Seoul)	LEMC_Tertiary hospital with 300-499 beds	Blunt	Yes
3144	2015	1.13241	NP	Female	>=55	After hospitalization at the first hospital	I (Seoul)	LEMC_Tertiary hospital with 300-499 beds	Blunt	No
3191	2015	1.13241	NP	Female	>=55	After hospitalization at the first hospital	I (Seoul)	LEMC_Tertiary hospital with 300-499 beds	Blunt	Yes
3252	2015	1.427	NP	Male	15-54	After hospitalization at the first hospital	I (Seoul)	LEMC_Tertiary hospital with 300-499 beds	Blunt	No
3258	2015	0.97036	PP	Male	>=55	Transfer to the second or additional hospitals	I (Seoul)	LEMC_Tertiary hospital with 300-499 beds	Blunt	Yes
3614	2015	2.18962	PP	Female	>=55	After hospitalization at the first hospital	I (Seoul)	LEMC_Tertiary hospital with 300-499 beds	Blunt	No
3709	2015	2.18962	NP	Male	>=55	After hospitalization at the first hospital	I (Seoul)	LEMC_Tertiary hospital with 300-499 beds	Other/unknown	No
3733	2015	0.18217	NP	Male	>=55	Transfer to the second or additional hospitals	I (Seoul)	REMC	Blunt	Yes
3738	2015	4.797	PP	Female	>=55	After hospitalization at the first hospital	I (Seoul)	LEMC_Tertiary hospital with >=LEMC_Tertiary hospital with 300-499 beds00 beds	Blunt	No
3922	2015	0.87333	NPCI	Female	>=55	Transfer to the second or additional hospitals	I (Seoul)	LEMC_Tertiary hospital with >=LEMC_Tertiary hospital with 300-499 beds00 beds	Blunt	Yes
3980	2015	1.13241	PP	Female	>=55	After hospitalization at the first hospital	I (Seoul)	LEMC_Tertiary hospital with 300-499 beds	Other/unknown	No
4068	2015	0.45667	PP	Male	15-54	Transfer to the second or additional hospitals	I (Seoul)	LEMC_Tertiary hospital with >=LEMC_Tertiary hospital with 300-499 beds00 beds	Blunt	Yes
4070	2015	1.99973	NPCI	Male	>=55	Transfer to the second or additional hospitals	I (Seoul)	LEMC_Tertiary hospital with 300-499 beds	Blunt	Yes
4156	2015	2.11535	NP	Male	>=55	DOA at the first hospital	I (Seoul)	LEMC_Tertiary hospital with >=LEMC_Tertiary hospital with 300-499 beds00 beds	Blunt	No
4184	2015	0.28869	NP	Male	15-54	DOA at the first hospital	I (Seoul)	LEMC_Tertiary hospital with >=LEMC_Tertiary hospital with 300-499 beds00 beds	Blunt	No
4198	2015	2.11535	NP	Male	15-54	DOA at the first hospital	I (Seoul)	LEMC_Tertiary hospital with >=LEMC_Tertiary hospital with 300-499 beds00 beds	Blunt	No
4266	2015	2.11535	NP	Female	15-54	DOA at the first hospital	I (Seoul)	LEMC_Tertiary hospital with >=LEMC_Tertiary hospital with 300-499 beds00 beds	Blunt	No
4563	2015	0.28869	NP	Female	>=55	DOA at the first hospital	I (Seoul)	LEMC_Tertiary hospital with >=LEMC_Tertiary hospital with 300-499 beds00 beds	Blunt	No
4826	2015	0.28869	NP	Female	>=55	DOA at the first hospital	I (Seoul)	LEMC_Tertiary hospital with >=LEMC_Tertiary hospital with 300-499 beds00 beds	Blunt	No
4859	2015	2.11535	NP	Male	>=55	DOA at the first hospital	I (Seoul)	LEMC_Tertiary hospital with >=LEMC_Tertiary hospital with 300-499 beds00 beds	Penetrating	No
4926	2015	1.2548	NPCI	Female	15-54	Transfer to the second or additional hospitals	I (Seoul)	LEMC_Tertiary hospital with >=LEMC_Tertiary hospital with 300-499 beds00 beds	Blunt	Yes
5087	2015	0.28869	NP	Female	>=55	DOA at the first hospital	I (Seoul)	LEMC_Tertiary hospital with >=LEMC_Tertiary hospital with 300-499 beds00 beds	Blunt	No
5161	2015	0.28869	NP	Male	>=55	DOA at the first hospital	I (Seoul)	LEMC_Tertiary hospital with >=LEMC_Tertiary hospital with 300-499 beds00 beds	Blunt	No
5204	2015	2.11535	NP	Female	15-54	DOA at the first hospital	I (Seoul)	LEMC_Tertiary hospital with >=LEMC_Tertiary hospital with 300-499 beds00 beds	Blunt	No
5231	2015	0.28869	NP	Female	15-54	DOA at the first hospital	I (Seoul)	LEMC_Tertiary hospital with >=LEMC_Tertiary hospital with 300-499 beds00 beds	Penetrating	No
5362	2015	0.87333	PP	Male	>=55	Transfer to the second or additional hospitals	I (Seoul)	LEMC_Tertiary hospital with >=LEMC_Tertiary hospital with 300-499 beds00 beds	Blunt	Yes
5371	2015	0.80428	PP	Male	15-54	At the ED of the first hospital	I (Seoul)	LEMC_Tertiary hospital with 300-499 beds	Blunt	No
5375	2015	0.43906	PP	Female	>=55	At the ED of the first hospital	I (Seoul)	LEMC_Tertiary hospital with >=LEMC_Tertiary hospital with 300-499 beds00 beds	Blunt	No
5376	2015	0.96513	PP	Male	>=55	At the ED of the first hospital	I (Seoul)	LEMC_Tertiary hospital with >=LEMC_Tertiary hospital with 300-499 beds00 beds	Blunt	No
5406	2015	0.80428	NP	Male	>=55	At the ED of the first hospital	I (Seoul)	LEMC_Tertiary hospital with 300-499 beds	Blunt	No
5584	2015	0.80428	NP	Female	>=55	At the ED of the first hospital	I (Seoul)	LEMC_Tertiary hospital with 300-499 beds	Blunt	No
5634	2015	0.80428	NP	Male	15-54	At the ED of the first hospital	I (Seoul)	LEMC_Tertiary hospital with 300-499 beds	Blunt	No
5770	2015	0.80428	NP	Female	>=55	At the ED of the first hospital	I (Seoul)	LEMC_Tertiary hospital with 300-499 beds	Blunt	No
5785	2015	0.80428	PP	Female	>=55	At the ED of the first hospital	I (Seoul)	LEMC_Tertiary hospital with 300-499 beds	Blunt	No
5833	2015	0.43906	NPCI	Female	15-54	At the ED of the first hospital	I (Seoul)	LEMC_Tertiary hospital with >=LEMC_Tertiary hospital with 300-499 beds00 beds	Blunt	No
5866	2015	0.96513	NPCI	Male	15-54	At the ED of the first hospital	I (Seoul)	LEMC_Tertiary hospital with >=LEMC_Tertiary hospital with 300-499 beds00 beds	Blunt	No
5867	2015	0.43906	NPCI	Male	15-54	At the ED of the first hospital	I (Seoul)	LEMC_Tertiary hospital with >=LEMC_Tertiary hospital with 300-499 beds00 beds	Blunt	No
5925	2015	0.96513	NP	Male	15-54	At the ED of the first hospital	I (Seoul)	LEMC_Tertiary hospital with >=LEMC_Tertiary hospital with 300-499 beds00 beds	Blunt	No
5943	2015	0.96513	NPCI	Female	>=55	At the ED of the first hospital	I (Seoul)	LEMC_Tertiary hospital with >=LEMC_Tertiary hospital with 300-499 beds00 beds	Blunt	No
5944	2015	0.80428	NP	Male	>=55	At the ED of the first hospital	I (Seoul)	LEMC_Tertiary hospital with 300-499 beds	Blunt	No
5984	2015	2.40969	NP	Male	>=55	At the ED of the first hospital	I (Seoul)	LEMI	Blunt	No
6135	2015	0.5213	NP	Male	15-54	Transfer to the second or additional hospitals	I (Seoul)	LEMI	Blunt	Yes
6150	2015	0.67972	PP	Female	>=55	After hospitalization at the first hospital	I (Seoul)	LEMI	Blunt	No
6168	2015	0.33666	NP	Female	>=55	After hospitalization at the first hospital	I (Seoul)	LEMI	Blunt	No
6337	2015	0.67972	PP	Female	>=55	After hospitalization at the first hospital	I (Seoul)	LEMI	Blunt	No
6369	2015	0.33666	NP	Male	>=55	After hospitalization at the first hospital	I (Seoul)	LEMI	Blunt	unknown
6387	2015	0.67972	P	Female	>=55	After hospitalization at the first hospital	I (Seoul)	LEMI	Blunt	No
6415	2015	0.33666	PP	Female	>=55	After hospitalization at the first hospital	I (Seoul)	LEMI	Blunt	No
6441	2015	0.33666	NP	Female	>=55	After hospitalization at the first hospital	I (Seoul)	LEMI	Blunt	No
6442	2015	0.67972	P	Female	>=55	After hospitalization at the first hospital	I (Seoul)	LEMI	Blunt	No
6451	2015	0.33666	P	Male	>=55	After hospitalization at the first hospital	I (Seoul)	LEMI	Blunt	No
6457	2015	0.67972	P	Male	>=55	After hospitalization at the first hospital	I (Seoul)	LEMI	Blunt	No
6467	2015	0.67972	NP	Male	>=55	After hospitalization at the first hospital	I (Seoul)	LEMI	Blunt	No
6542	2015	0.67972	PP	Female	>=55	After hospitalization at the first hospital	I (Seoul)	LEMI	Blunt	No
6647	2015	0.48013	NP	Male	>=55	Transfer to the second or additional hospitals	I (Seoul)	LEMI	Other/unknown	Yes
6656	2015	0.48013	NP	Male	>=55	Transfer to the second or additional hospitals	I (Seoul)	LEMI	Blunt	Yes
6682	2015	0.48013	NP	Female	>=55	Transfer to the second or additional hospitals	I (Seoul)	LEMI	Blunt	Yes
6699	2015	0.67972	P	Male	>=55	After hospitalization at the first hospital	I (Seoul)	LEMI	Blunt	No
6706	2015	0.67972	NPCI	Female	>=55	After hospitalization at the first hospital	I (Seoul)	LEMI	Blunt	No
6711	2015	0.67972	P	Male	>=55	After hospitalization at the first hospital	I (Seoul)	LEMI	Blunt	No
6719	2015	0.7122	NP	Female	>=55	Transfer to the second or additional hospitals	I (Seoul)	LEMI	Blunt	No
6720	2015	0.26712	NP	Male	15-54	After hospitalization at the first hospital	I (Seoul)	LEMI	Blunt	No
6738	2015	0.5213	NP	Female	15-54	Transfer to the second or additional hospitals	I (Seoul)	LEMI	Blunt	Yes
6767	2015	0.67972	NP	Female	>=55	After hospitalization at the first hospital	I (Seoul)	LEMI	Blunt	No
6781	2015	0.48013	NP	Male	>=55	Transfer to the second or additional hospitals	I (Seoul)	LEMI	Blunt	Yes
6784	2015	0.7122	NPCI	Male	>=55	Transfer to the second or additional hospitals	I (Seoul)	LEMI	Blunt	Yes
6842	2015	0.48013	NP	Female	>=55	Transfer to the second or additional hospitals	I (Seoul)	LEMI	Blunt	Yes
6843	2015	0.5213	NP	Male	15-54	Transfer to the second or additional hospitals	I (Seoul)	LEMI	Blunt	Yes
6858	2015	0.67972	PP	Female	>=55	After hospitalization at the first hospital	I (Seoul)	LEMI	Blunt	No
6894	2015	0.7122	PP	Male	>=55	Transfer to the second or additional hospitals	I (Seoul)	LEMI	Blunt	No
6925	2015	0.48013	NPCI	Male	>=55	Transfer to the second or additional hospitals	I (Seoul)	LEMI	Blunt	Yes
6932	2015	0.33666	NP	Male	>=55	After hospitalization at the first hospital	I (Seoul)	LEMI	Blunt	Yes
6936	2015	0.48013	PP	Female	>=55	Transfer to the second or additional hospitals	I (Seoul)	LEMI	Blunt	Yes
6950	2015	0.5213	NP	Male	15-54	Transfer to the second or additional hospitals	I (Seoul)	LEMI	Blunt	Yes
6952	2015	0.48013	NP	Female	>=55	Transfer to the second or additional hospitals	I (Seoul)	LEMI	Blunt	Yes
170001	2017	0.81752	P	Male	>=55	After hospitalization at the first hospital	I (Seoul)	LEMC_Tertiary hospital with <300 beds	Blunt	No
170002	2017	0.91073	NP	Male	>=55	Transfer to the second or additional hospitals	I (Seoul)	LEMC_Tertiary hospital with <300 beds	Blunt	Yes
170005	2017	0.81752	NPCI	Female	>=55	After hospitalization at the first hospital	I (Seoul)	LEMC_Tertiary hospital with <300 beds	Blunt	No
170006	2017	0.81752	NPCI	Female	>=55	After hospitalization at the first hospital	I (Seoul)	LEMC_Tertiary hospital with <300 beds	Blunt	No
170007	2017	0.81752	NP	Female	>=55	After hospitalization at the first hospital	I (Seoul)	LEMC_Tertiary hospital with <300 beds	Penetrating	No
170008	2017	0.91073	P	Female	>=55	Transfer to the second or additional hospitals	I (Seoul)	LEMC_Tertiary hospital with <300 beds	Blunt	Yes
170012	2017	2.06433	NP	Female	>=55	Transfer to the second or additional hospitals	I (Seoul)	LEMC_Tertiary hospital with 300-499 beds	Other/unknown	Yes
170013	2017	1.15469	PP	Male	>=55	At the ED of the first hospital	I (Seoul)	LEMC_Tertiary hospital with 300-499 beds	Blunt	No
170014	2017	1.16057	NP	Male	15-54	DOA at the first hospital	I (Seoul)	LEMC_Tertiary hospital with 300-499 beds	Blunt	No
170015	2017	1.55692	NPCI	Female	15-54	After hospitalization at the first hospital	I (Seoul)	LEMC_Tertiary hospital with 300-499 beds	Blunt	No
170016	2017	1.37804	NP	Male	>=55	After hospitalization at the first hospital	I (Seoul)	LEMC_Tertiary hospital with 300-499 beds	Blunt	No
170017	2017	1.37804	PP	Male	>=55	After hospitalization at the first hospital	I (Seoul)	LEMC_Tertiary hospital with 300-499 beds	Blunt	No
170018	2017	1.55692	PP	Female	15-54	After hospitalization at the first hospital	I (Seoul)	LEMC_Tertiary hospital with 300-499 beds	Blunt	No
170019	2017	1.55692	NP	Male	15-54	After hospitalization at the first hospital	I (Seoul)	LEMC_Tertiary hospital with 300-499 beds	Blunt	No
170020	2017	2.06433	PP	Male	>=55	Transfer to the second or additional hospitals	I (Seoul)	LEMC_Tertiary hospital with 300-499 beds	Blunt	Yes
170021	2017	1.37804	NP	Female	>=55	After hospitalization at the first hospital	I (Seoul)	LEMC_Tertiary hospital with 300-499 beds	Blunt	No
170022	2017	1.37804	NP	Male	>=55	After hospitalization at the first hospital	I (Seoul)	LEMC_Tertiary hospital with 300-499 beds	Penetrating	No
170023	2017	1.37804	NP	Male	>=55	After hospitalization at the first hospital	I (Seoul)	LEMC_Tertiary hospital with 300-499 beds	Blunt	No
170025	2017	1.37804	NP	Female	>=55	After hospitalization at the first hospital	I (Seoul)	LEMC_Tertiary hospital with 300-499 beds	Blunt	No
170026	2017	1.15469	PP	Male	>=55	At the ED of the first hospital	I (Seoul)	LEMC_Tertiary hospital with 300-499 beds	Blunt	No
170027	2017	1.37804	NP	Male	>=55	After hospitalization at the first hospital	I (Seoul)	LEMC_Tertiary hospital with 300-499 beds	Blunt	No
170029	2017	2.06433	P	Male	>=55	Transfer to the second or additional hospitals	I (Seoul)	LEMC_Tertiary hospital with 300-499 beds	Blunt	Yes
170031	2017	1.16057	NP	Female	>=55	DOA at the first hospital	I (Seoul)	LEMC_Tertiary hospital with 300-499 beds	Blunt	No
170032	2017	1.14179	NP	Female	>=55	After hospitalization at the first hospital	I (Seoul)	LEMI	Blunt	No
170033	2017	1.14179	PP	Female	>=55	After hospitalization at the first hospital	I (Seoul)	LEMI	Blunt	No
170036	2017	1.70554	NP	Male	15-54	After hospitalization at the first hospital	I (Seoul)	LEMI	Blunt	No
170037	2017	1.14179	NP	Female	>=55	After hospitalization at the first hospital	I (Seoul)	LEMI	Blunt	No
170039	2017	1.0159	NP	Male	>=55	Transfer to the second or additional hospitals	I (Seoul)	LEMI	Blunt	Yes
170041	2017	1.0159	NP	Female	>=55	Transfer to the second or additional hospitals	I (Seoul)	LEMI	Blunt	Yes
170042	2017	3.0477	NP	Female	>=55	Transfer to the second or additional hospitals	I (Seoul)	LEMI	Other/unknown	Yes
170047	2017	0.67923	P	Male	>=55	At the ED of the first hospital	I (Seoul)	LEMC_Tertiary hospital with 300-499 beds	Blunt	No
170053	2017	0.71524	NPCI	Male	>=55	After hospitalization at the first hospital	I (Seoul)	LEMC_Tertiary hospital with 300-499 beds	Blunt	No
170055	2017	1.53959	PP	Male	15-54	At the ED of the first hospital	I (Seoul)	LEMC_Tertiary hospital with 300-499 beds	Blunt	No
170056	2017	1.26131	NP	Male	>=55	After hospitalization at the first hospital	I (Seoul)	LEMC_Tertiary hospital with 300-499 beds	Blunt	No
170057	2017	1.54825	NPCI	Male	>=55	Transfer to the second or additional hospitals	I (Seoul)	LEMC_Tertiary hospital with 300-499 beds	Blunt	Yes
170059	2017	1.54825	NP	Male	>=55	Transfer to the second or additional hospitals	I (Seoul)	LEMC_Tertiary hospital with 300-499 beds	Blunt	Yes
170061	2017	1.26131	NP	Male	>=55	After hospitalization at the first hospital	I (Seoul)	LEMC_Tertiary hospital with 300-499 beds	Blunt	No
170063	2017	1.26131	NP	Male	>=55	After hospitalization at the first hospital	I (Seoul)	LEMC_Tertiary hospital with 300-499 beds	Blunt	No
170064	2017	1.54825	NPCI	Male	>=55	Transfer to the second or additional hospitals	I (Seoul)	LEMC_Tertiary hospital with 300-499 beds	Other/unknown	Yes
170066	2017	1.26131	NP	Female	>=55	After hospitalization at the first hospital	I (Seoul)	LEMC_Tertiary hospital with 300-499 beds	Blunt	No
170070	2017	1.54742	NPCI	Male	15-54	DOA at the first hospital	I (Seoul)	LEMC_Tertiary hospital with 300-499 beds	Blunt	No
170071	2017	3.32959	PP	Male	15-54	Transfer to the second or additional hospitals	I (Seoul)	LEMC_Tertiary hospital with 300-499 beds	Blunt	Yes
170072	2017	1.26131	NP	Male	>=55	After hospitalization at the first hospital	I (Seoul)	LEMC_Tertiary hospital with 300-499 beds	Blunt	No
170073	2017	1.16769	NP	Male	15-54	After hospitalization at the first hospital	I (Seoul)	LEMC_Tertiary hospital with 300-499 beds	Blunt	No
170078	2017	0.25564	PP	Male	>=55	Transfer to the second or additional hospitals	I (Seoul)	REMC	Blunt	Yes
170084	2017	0.25564	NP	Male	>=55	Transfer to the second or additional hospitals	I (Seoul)	REMC	Blunt	Yes
170086	2017	0.22649	NPCI	Female	>=55	After hospitalization at the first hospital	I (Seoul)	REMC	Other/unknown	No
170090	2017	1.47369	NP	Male	>=55	After hospitalization at the first hospital	I (Seoul)	LEMC_Tertiary hospital with >=LEMC_Tertiary hospital with 300-499 beds00 beds	Blunt	No
170092	2017	1.47369	NP	Male	>=55	After hospitalization at the first hospital	I (Seoul)	LEMC_Tertiary hospital with >=LEMC_Tertiary hospital with 300-499 beds00 beds	Blunt	No
170093	2017	1.47369	NP	Female	>=55	After hospitalization at the first hospital	I (Seoul)	LEMC_Tertiary hospital with >=LEMC_Tertiary hospital with 300-499 beds00 beds	Blunt	No
170096	2017	1.53959	PP	Male	15-54	At the ED of the first hospital	I (Seoul)	LEMC_Tertiary hospital with >=LEMC_Tertiary hospital with 300-499 beds00 beds	Blunt	No
170097	2017	1.53959	PP	Male	15-54	At the ED of the first hospital	I (Seoul)	LEMC_Tertiary hospital with >=LEMC_Tertiary hospital with 300-499 beds00 beds	Blunt	No
170100	2017	1.47369	NP	Male	>=55	After hospitalization at the first hospital	I (Seoul)	LEMC_Tertiary hospital with >=LEMC_Tertiary hospital with 300-499 beds00 beds	Blunt	No
170103	2017	1.47369	NP	Male	>=55	After hospitalization at the first hospital	I (Seoul)	LEMC_Tertiary hospital with >=LEMC_Tertiary hospital with 300-499 beds00 beds	Blunt	No
170104	2017	1.47369	PP	Male	>=55	After hospitalization at the first hospital	I (Seoul)	LEMC_Tertiary hospital with >=LEMC_Tertiary hospital with 300-499 beds00 beds	Blunt	No
170105	2017	1.55692	NP	Male	15-54	After hospitalization at the first hospital	I (Seoul)	LEMC_Tertiary hospital with >=LEMC_Tertiary hospital with 300-499 beds00 beds	Blunt	No
170108	2017	1.54825	P	Female	>=55	Transfer to the second or additional hospitals	I (Seoul)	LEMC_Tertiary hospital with >=LEMC_Tertiary hospital with 300-499 beds00 beds	Blunt	Yes
170111	2017	1.80629	NP	Male	>=55	Transfer to the second or additional hospitals	I (Seoul)	LEMC_Tertiary hospital with 300-499 beds	Blunt	Yes
170112	2017	1.54016	NP	Male	>=55	After hospitalization at the first hospital	I (Seoul)	LEMC_Tertiary hospital with 300-499 beds	Blunt	No
170113	2017	1.80629	NPCI	Male	>=55	Transfer to the second or additional hospitals	I (Seoul)	LEMC_Tertiary hospital with 300-499 beds	Blunt	Yes
170114	2017	1.54016	NPCI	Male	>=55	After hospitalization at the first hospital	I (Seoul)	LEMC_Tertiary hospital with 300-499 beds	Blunt	No
170116	2017	1.54016	NP	Female	>=55	After hospitalization at the first hospital	I (Seoul)	LEMC_Tertiary hospital with 300-499 beds	Blunt	No
170118	2017	1.29769	PP	Male	15-54	After hospitalization at the first hospital	I (Seoul)	LEMC_Tertiary hospital with 300-499 beds	Blunt	No
170119	2017	1.54016	NPCI	Male	>=55	After hospitalization at the first hospital	I (Seoul)	LEMC_Tertiary hospital with 300-499 beds	Blunt	No
170120	2017	1.80629	NP	Male	>=55	Transfer to the second or additional hospitals	I (Seoul)	LEMC_Tertiary hospital with 300-499 beds	Blunt	Yes
170121	2017	1.15469	PP	Male	15-54	At the ED of the first hospital	I (Seoul)	LEMC_Tertiary hospital with 300-499 beds	Blunt	No
170123	2017	1.54016	NP	Female	>=55	After hospitalization at the first hospital	I (Seoul)	LEMC_Tertiary hospital with 300-499 beds	Blunt	No
170127	2017	3.32959	NPCI	Male	15-54	Transfer to the second or additional hospitals	I (Seoul)	LEMC_Tertiary hospital with 300-499 beds	Blunt	Yes
170128	2017	1.15469	PP	Female	15-54	At the ED of the first hospital	I (Seoul)	LEMC_Tertiary hospital with 300-499 beds	Blunt	No
170130	2017	0.48687	NP	Male	>=55	Transfer to the second or additional hospitals	I (Seoul)	LEMI	Blunt	Yes
170131	2017	0.48687	NPCI	Male	>=55	Transfer to the second or additional hospitals	I (Seoul)	LEMI	Blunt	Yes
170132	2017	0.48687	PP	Male	>=55	Transfer to the second or additional hospitals	I (Seoul)	LEMI	Blunt	Yes
170133	2017	0.48687	NP	Female	>=55	Transfer to the second or additional hospitals	I (Seoul)	LEMI	Blunt	Yes
170134	2017	0.74926	NP	Male	15-54	Transfer to the second or additional hospitals	I (Seoul)	LEMI	Blunt	Yes
170135	2017	0.74926	NP	Male	15-54	Transfer to the second or additional hospitals	I (Seoul)	LEMI	Blunt	Yes
170137	2017	0.48687	NP	Male	>=55	Transfer to the second or additional hospitals	I (Seoul)	LEMI	Blunt	Yes
170138	2017	0.48687	P	Female	>=55	Transfer to the second or additional hospitals	I (Seoul)	LEMI	Blunt	Yes
170140	2017	0.42638	NP	Male	15-54	After hospitalization at the first hospital	I (Seoul)	LEMI	Blunt	No
170143	2017	0.35681	NP	Female	>=55	After hospitalization at the first hospital	I (Seoul)	LEMI	Blunt	Yes
170144	2017	0.48687	P	Male	>=55	Transfer to the second or additional hospitals	I (Seoul)	LEMI	Blunt	Yes
170145	2017	0.29299	NPCI	Female	>=55	DOA at the first hospital	I (Seoul)	LEMI	Blunt	No
170146	2017	0.48687	PP	Male	>=55	Transfer to the second or additional hospitals	I (Seoul)	LEMI	Blunt	Yes
170149	2017	0.48687	P	Female	>=55	Transfer to the second or additional hospitals	I (Seoul)	LEMI	Blunt	Yes
170150	2017	0.70742	PP	Male	>=55	DOA at the first hospital	I (Seoul)	REMC	Blunt	Yes
170151	2017	0.70302	NPCI	Male	>=55	Transfer to the second or additional hospitals	I (Seoul)	REMC	Blunt	Yes
170152	2017	0.22649	NP	Male	15-54	After hospitalization at the first hospital	I (Seoul)	REMC	Blunt	No
170154	2017	0.70742	NP	Male	15-54	DOA at the first hospital	I (Seoul)	REMC	Blunt	No
170155	2017	0.70302	PP	Male	>=55	Transfer to the second or additional hospitals	I (Seoul)	REMC	Blunt	Yes
170156	2017	0.70302	NP	Male	>=55	Transfer to the second or additional hospitals	I (Seoul)	REMC	Blunt	Yes
170158	2017	0.53827	NP	Male	>=55	After hospitalization at the first hospital	I (Seoul)	REMC	Blunt	No
170160	2017	0.70302	NP	Male	>=55	Transfer to the second or additional hospitals	I (Seoul)	REMC	Blunt	Yes
170163	2017	0.70742	NP	Female	>=55	DOA at the first hospital	I (Seoul)	REMC	Blunt	No
170164	2017	0.53827	NP	Male	>=55	After hospitalization at the first hospital	I (Seoul)	REMC	Blunt	No
170165	2017	0.53015	NP	Male	>=55	At the ED of the first hospital	I (Seoul)	REMC	Blunt	No
170166	2017	0.70742	NP	Male	>=55	DOA at the first hospital	I (Seoul)	REMC	Blunt	No
170167	2017	0.70742	NP	Male	>=55	DOA at the first hospital	I (Seoul)	REMC	Blunt	No
170169	2017	0.53827	NP	Male	>=55	After hospitalization at the first hospital	I (Seoul)	REMC	Blunt	No
170170	2017	0.70742	NP	Male	15-54	DOA at the first hospital	I (Seoul)	REMC	Blunt	No
170172	2017	0.70742	NP	Male	>=55	DOA at the first hospital	I (Seoul)	REMC	Blunt	No
170173	2017	0.27548	NPCI	Male	15-54	Transfer to the second or additional hospitals	I (Seoul)	REMC	Blunt	Yes
170175	2017	0.53015	NP	Female	15-54	At the ED of the first hospital	I (Seoul)	REMC	Blunt	No
170178	2017	0.70742	NP	Male	15-54	DOA at the first hospital	I (Seoul)	REMC	Blunt	No
170180	2017	2.71692	PP	Male	15-54	At the ED of the first hospital	I (Seoul)	LEMC_Tertiary hospital with 300-499 beds	Blunt	No
170184	2017	2.7322	NP	Female	>=55	Transfer to the second or additional hospitals	I (Seoul)	LEMC_Tertiary hospital with 300-499 beds	Blunt	Yes
170186	2017	2.00268	PP	Female	>=55	After hospitalization at the first hospital	I (Seoul)	LEMC_Tertiary hospital with 300-499 beds	Blunt	No
170190	2017	1.87089	NPCI	Male	>=55	After hospitalization at the first hospital	I (Seoul)	LEMC_Tertiary hospital with 300-499 beds	Blunt	No
170191	2017	1.87089	NPCI	Female	>=55	After hospitalization at the first hospital	I (Seoul)	LEMC_Tertiary hospital with 300-499 beds	Blunt	No
170192	2017	1.87089	NPCI	Male	>=55	After hospitalization at the first hospital	I (Seoul)	LEMC_Tertiary hospital with 300-499 beds	Blunt	No
170194	2017	1.55692	NPCI	Male	15-54	After hospitalization at the first hospital	I (Seoul)	LEMC_Tertiary hospital with 300-499 beds	Blunt	No
170196	2017	1.87089	NPCI	Female	>=55	After hospitalization at the first hospital	I (Seoul)	LEMC_Tertiary hospital with 300-499 beds	Blunt	No
170197	2017	1.54742	NP	Male	15-54	DOA at the first hospital	I (Seoul)	LEMC_Tertiary hospital with 300-499 beds	Blunt	No
170200	2017	1.87089	PP	Male	>=55	After hospitalization at the first hospital	I (Seoul)	LEMC_Tertiary hospital with 300-499 beds	Blunt	No
170203	2017	1.87089	NP	Female	>=55	After hospitalization at the first hospital	I (Seoul)	LEMC_Tertiary hospital with 300-499 beds	Blunt	No
170204	2017	1.54742	NPCI	Male	15-54	DOA at the first hospital	I (Seoul)	LEMC_Tertiary hospital with 300-499 beds	Blunt	No
170205	2017	2.30938	P	Male	>=55	At the ED of the first hospital	I (Seoul)	LEMC_Tertiary hospital with 300-499 beds	Blunt	No
170208	2017	2.75278	NP	Male	>=55	Transfer to the second or additional hospitals	I (Seoul)	LEMC_Tertiary hospital with 300-499 beds	Blunt	Yes
170210	2017	0.33637	NP	Male	<=14	DOA at the first hospital	I (Seoul)	REMC	Blunt	No
170211	2017	0.60456	NPCI	Male	15-54	After hospitalization at the first hospital	I (Seoul)	REMC	Blunt	No
170212	2017	0.59634	NP	Male	15-54	At the ED of the first hospital	I (Seoul)	REMC	Blunt	No
170213	2017	0.66467	PP	Male	>=55	Transfer to the second or additional hospitals	I (Seoul)	REMC	Blunt	Yes
170214	2017	0.57439	PP	Female	>=55	After hospitalization at the first hospital	I (Seoul)	REMC	Blunt	No
170215	2017	0.60456	NP	Female	15-54	After hospitalization at the first hospital	I (Seoul)	REMC	Penetrating	No
170216	2017	0.66883	NP	Female	>=55	DOA at the first hospital	I (Seoul)	REMC	Blunt	No
170217	2017	0.66883	NP	Male	15-54	DOA at the first hospital	I (Seoul)	REMC	Blunt	No
170218	2017	0.66467	NPCI	Male	>=55	Transfer to the second or additional hospitals	I (Seoul)	REMC	Blunt	Yes
170219	2017	0.57439	NPCI	Female	>=55	After hospitalization at the first hospital	I (Seoul)	REMC	Blunt	No
170220	2017	0.82643	PP	Male	15-54	Transfer to the second or additional hospitals	I (Seoul)	REMC	Blunt	Yes
170221	2017	0.57439	NP	Male	>=55	After hospitalization at the first hospital	I (Seoul)	REMC	Blunt	No
170222	2017	0.33637	NP	Female	<=14	DOA at the first hospital	I (Seoul)	REMC	Blunt	No
170223	2017	0.57439	PP	Male	>=55	After hospitalization at the first hospital	I (Seoul)	REMC	Blunt	No
170225	2017	0.66467	NPCI	Female	>=55	Transfer to the second or additional hospitals	I (Seoul)	REMC	Blunt	Yes
170226	2017	0.57439	NPCI	Female	>=55	After hospitalization at the first hospital	I (Seoul)	REMC	Blunt	No
170228	2017	0.57439	NP	Female	>=55	After hospitalization at the first hospital	I (Seoul)	REMC	Blunt	No
170230	2017	0.59634	NPCI	Female	15-54	At the ED of the first hospital	I (Seoul)	REMC	Blunt	No
170232	2017	0.57439	NP	Female	>=55	After hospitalization at the first hospital	I (Seoul)	REMC	Blunt	No
170233	2017	0.66883	NP	Female	15-54	DOA at the first hospital	I (Seoul)	REMC	Blunt	No
170234	2017	0.66883	NP	Male	>=55	DOA at the first hospital	I (Seoul)	REMC	Blunt	No
170236	2017	0.66467	PP	Male	>=55	Transfer to the second or additional hospitals	I (Seoul)	REMC	Blunt	Yes
170238	2017	0.66883	NP	Male	>=55	DOA at the first hospital	I (Seoul)	REMC	Blunt	No
170244	2017	0.69382	PP	Male	>=55	Transfer to the second or additional hospitals	I (Seoul)	REMC	Blunt	Yes
170245	2017	0.51223	NP	Female	>=55	After hospitalization at the first hospital	I (Seoul)	REMC	Blunt	No
170247	2017	0.51223	NP	Male	>=55	After hospitalization at the first hospital	I (Seoul)	REMC	Blunt	No
170248	2017	0.51223	NP	Male	>=55	After hospitalization at the first hospital	I (Seoul)	REMC	Blunt	No
170249	2017	0.51223	PP	Male	>=55	After hospitalization at the first hospital	I (Seoul)	REMC	Blunt	No
170250	2017	0.69382	NP	Female	>=55	Transfer to the second or additional hospitals	I (Seoul)	REMC	Blunt	Yes
170251	2017	0.51223	NP	Female	>=55	After hospitalization at the first hospital	I (Seoul)	REMC	Blunt	No
170252	2017	0.55658	PP	Female	>=55	At the ED of the first hospital	I (Seoul)	REMC	Blunt	No
170253	2017	0.55418	PP	Male	15-54	After hospitalization at the first hospital	I (Seoul)	REMC	Blunt	No
170254	2017	0.51223	NPCI	Male	>=55	After hospitalization at the first hospital	I (Seoul)	REMC	Blunt	No
170255	2017	0.55658	PP	Male	>=55	At the ED of the first hospital	I (Seoul)	REMC	Other/unknown	No
170256	2017	0.69382	NP	Female	>=55	Transfer to the second or additional hospitals	I (Seoul)	REMC	Blunt	Yes
170258	2017	0.55658	NP	Male	15-54	At the ED of the first hospital	I (Seoul)	REMC	Blunt	No
170261	2017	0.55418	NP	Male	15-54	After hospitalization at the first hospital	I (Seoul)	REMC	Blunt	No
170262	2017	0.77173	NP	Male	>=55	DOA at the first hospital	I (Seoul)	REMC	Blunt	No
170263	2017	0.55418	PP	Male	15-54	After hospitalization at the first hospital	I (Seoul)	REMC	Blunt	No
170265	2017	0.51223	NPCI	Male	>=55	After hospitalization at the first hospital	I (Seoul)	REMC	Blunt	No
170267	2017	0.55658	NP	Female	15-54	At the ED of the first hospital	I (Seoul)	REMC	Blunt	No
170268	2017	0.69382	PP	Female	>=55	Transfer to the second or additional hospitals	I (Seoul)	REMC	Blunt	Yes
170269	2017	0.51223	NPCI	Male	>=55	After hospitalization at the first hospital	I (Seoul)	REMC	Blunt	No
170270	2017	0.65593	NPCI	Female	>=55	After hospitalization at the first hospital	I (Seoul)	REMC	Blunt	No
170275	2017	0.80608	NP	Female	15-54	After hospitalization at the first hospital	I (Seoul)	REMC	Blunt	No
170276	2017	0.76693	NP	Female	>=55	Transfer to the second or additional hospitals	I (Seoul)	REMC	Blunt	Yes
170281	2017	0.65593	NP	Male	>=55	After hospitalization at the first hospital	I (Seoul)	REMC	Blunt	No
170282	2017	0.65593	NP	Male	>=55	After hospitalization at the first hospital	I (Seoul)	REMC	Blunt	No
170284	2017	0.80389	NPCI	Male	>=55	DOA at the first hospital	I (Seoul)	REMC	Blunt	No
170285	2017	0.65593	P	Female	>=55	After hospitalization at the first hospital	I (Seoul)	REMC	Blunt	No
170286	2017	0.65593	PP	Male	>=55	After hospitalization at the first hospital	I (Seoul)	REMC	Blunt	No
170288	2017	0.66253	PP	Female	>=55	At the ED of the first hospital	I (Seoul)	REMC	Blunt	No
170289	2017	0.66253	NPCI	Female	15-54	At the ED of the first hospital	I (Seoul)	REMC	Blunt	No
170290	2017	0.80389	NPCI	Male	15-54	DOA at the first hospital	I (Seoul)	REMC	Blunt	No
170291	2017	0.80608	PP	Male	15-54	After hospitalization at the first hospital	I (Seoul)	REMC	Other/unknown	No
170296	2017	0.80389	NP	Female	>=55	DOA at the first hospital	I (Seoul)	REMC	Blunt	No
170298	2017	0.65593	PP	Male	>=55	After hospitalization at the first hospital	I (Seoul)	REMC	Blunt	No
170299	2017	0.65593	NP	Male	>=55	After hospitalization at the first hospital	I (Seoul)	REMC	Blunt	No
170300	2017	0.42915	NP	Male	>=55	After hospitalization at the first hospital	I (Seoul)	RTC_Designated, but not operated	Blunt	No
170301	2017	0.36633	NPCI	Male	15-54	After hospitalization at the first hospital	I (Seoul)	RTC_Designated, but not operated	Blunt	No
170304	2017	0.42915	PP	Male	>=55	After hospitalization at the first hospital	I (Seoul)	RTC_Designated, but not operated	Blunt	No
170305	2017	0.42915	PP	Female	>=55	After hospitalization at the first hospital	I (Seoul)	RTC_Designated, but not operated	Blunt	No
170306	2017	0.42915	PP	Male	>=55	After hospitalization at the first hospital	I (Seoul)	RTC_Designated, but not operated	Blunt	No
170307	2017	0.36633	NP	Female	15-54	After hospitalization at the first hospital	I (Seoul)	RTC_Designated, but not operated	Blunt	No
170308	2017	0.81624	P	Male	15-54	Transfer to the second or additional hospitals	I (Seoul)	RTC_Designated, but not operated	Blunt	Yes
170309	2017	0.50606	P	Male	>=55	Transfer to the second or additional hospitals	I (Seoul)	RTC_Designated, but not operated	Blunt	Yes
170310	2017	0.42915	PP	Male	>=55	After hospitalization at the first hospital	I (Seoul)	RTC_Designated, but not operated	Blunt	No
170312	2017	0.42915	PP	Male	>=55	After hospitalization at the first hospital	I (Seoul)	RTC_Designated, but not operated	Blunt	No
170313	2017	0.36633	NPCI	Male	15-54	After hospitalization at the first hospital	I (Seoul)	RTC_Designated, but not operated	Blunt	No
170314	2017	0.81624	NPCI	Male	15-54	Transfer to the second or additional hospitals	I (Seoul)	RTC_Designated, but not operated	Blunt	Yes
170316	2017	0.42915	PP	Female	>=55	After hospitalization at the first hospital	I (Seoul)	RTC_Designated, but not operated	Blunt	No
170317	2017	0.42915	PP	Male	>=55	After hospitalization at the first hospital	I (Seoul)	RTC_Designated, but not operated	Blunt	No
170318	2017	0.42915	NP	Female	>=55	After hospitalization at the first hospital	I (Seoul)	RTC_Designated, but not operated	Blunt	No
170319	2017	0.42915	PP	Female	>=55	After hospitalization at the first hospital	I (Seoul)	RTC_Designated, but not operated	Blunt	No
170321	2017	0.50606	PP	Male	>=55	Transfer to the second or additional hospitals	I (Seoul)	RTC_Designated, but not operated	Blunt	Yes
170326	2017	0.36633	NPCI	Male	15-54	After hospitalization at the first hospital	I (Seoul)	RTC_Designated, but not operated	Blunt	No
170327	2017	0.50606	NP	Male	>=55	Transfer to the second or additional hospitals	I (Seoul)	RTC_Designated, but not operated	Blunt	Yes
170329	2017	0.42915	NPCI	Male	>=55	After hospitalization at the first hospital	I (Seoul)	RTC_Designated, but not operated	Penetrating	No
4	2015	0.45008	NP	Female	15-54	After hospitalization at the first hospital	II (Incheon/Gyeonggi)	RTC_Designated, but not operated	Blunt	No
10	2015	0.46294	NP	Male	15-54	After hospitalization at the first hospital	II (Incheon/Gyeonggi)	RTC_Designated and operated	Blunt	No
21	2015	0.64654	NP	Male	>=55	Transfer to the second or additional hospitals	II (Incheon/Gyeonggi)	RTC_Designated, but not operated	Blunt	Yes
28	2015	0.51227	NP	Male	>=55	After hospitalization at the first hospital	II (Incheon/Gyeonggi)	RTC_Designated, but not operated	Blunt	No
48	2015	0.25613	NP	Male	15-54	After hospitalization at the first hospital	II (Incheon/Gyeonggi)	RTC_Designated, but not operated	Blunt	No
51	2015	2.47461	NP	Female	>=55	After hospitalization at the first hospital	II (Incheon/Gyeonggi)	LEMC_Tertiary hospital with 300-499 beds	Blunt	No
60	2015	0.25613	NP	Male	15-54	After hospitalization at the first hospital	II (Incheon/Gyeonggi)	RTC_Designated, but not operated	Blunt	No
81	2015	0.46247	NPCI	Male	>=55	After hospitalization at the first hospital	II (Incheon/Gyeonggi)	REMC	Blunt	No
87	2015	0.25613	NPCI	Male	>=55	After hospitalization at the first hospital	II (Incheon/Gyeonggi)	REMC	Penetrating	No
94	2015	0.51227	NP	Male	>=55	After hospitalization at the first hospital	II (Incheon/Gyeonggi)	RTC_Designated, but not operated	Blunt	No
116	2015	0.25613	PP	Male	15-54	After hospitalization at the first hospital	II (Incheon/Gyeonggi)	REMC	Blunt	No
138	2015	0.25613	NPCI	Female	15-54	After hospitalization at the first hospital	II (Incheon/Gyeonggi)	RTC_Designated, but not operated	Blunt	No
172	2015	0.62896	NPCI	Male	>=55	After hospitalization at the first hospital	II (Incheon/Gyeonggi)	RTC_Designated, but not operated	Blunt	Yes
173	2015	4.68129	NP	Male	15-54	After hospitalization at the first hospital	II (Incheon/Gyeonggi)	LEMC_Tertiary hospital with >=LEMC_Tertiary hospital with 300-499 beds00 beds	Blunt	No
221	2015	0.66199	NP	Male	15-54	Transfer to the second or additional hospitals	II (Incheon/Gyeonggi)	RTC_Designated, but not operated	Blunt	Yes
227	2015	0.36945	PP	Female	>=55	Transfer to the second or additional hospitals	II (Incheon/Gyeonggi)	RTC_Designated, but not operated	Blunt	Yes
243	2015	6.95506	PP	Male	>=55	Transfer to the second or additional hospitals	II (Incheon/Gyeonggi)	LEMC_Tertiary hospital with >=LEMC_Tertiary hospital with 300-499 beds00 beds	Blunt	Yes
287	2015	0.9852	NP	Male	>=55	Transfer to the second or additional hospitals	II (Incheon/Gyeonggi)	RTC_Designated and operated	Blunt	Yes
308	2015	0.64654	NPCI	Male	>=55	Transfer to the second or additional hospitals	II (Incheon/Gyeonggi)	RTC_Designated, but not operated	Blunt	Yes
329	2015	0.46247	NPCI	Female	>=55	After hospitalization at the first hospital	II (Incheon/Gyeonggi)	REMC	Blunt	No
347	2015	0.45008	NP	Male	15-54	After hospitalization at the first hospital	II (Incheon/Gyeonggi)	RTC_Designated, but not operated	Blunt	No
354	2015	0.25613	NP	Male	15-54	After hospitalization at the first hospital	II (Incheon/Gyeonggi)	REMC	Blunt	Yes
453	2015	0.25613	P	Male	15-54	After hospitalization at the first hospital	II (Incheon/Gyeonggi)	RTC_Designated, but not operated	Blunt	No
630	2015	7.4598	PP	Male	>=55	After hospitalization at the first hospital	II (Incheon/Gyeonggi)	LEMC_Tertiary hospital with >=LEMC_Tertiary hospital with 300-499 beds00 beds	Blunt	No
649	2015	0.25613	NP	Female	>=55	After hospitalization at the first hospital	II (Incheon/Gyeonggi)	REMC	Blunt	No
651	2015	0.34842	NPCI	Male	15-54	Transfer to the second or additional hospitals	II (Incheon/Gyeonggi)	RTC_Designated, but not operated	Blunt	Yes
691	2015	0.51227	P	Male	>=55	After hospitalization at the first hospital	II (Incheon/Gyeonggi)	RTC_Designated, but not operated	Blunt	No
744	2015	0.51227	NPCI	Male	>=55	After hospitalization at the first hospital	II (Incheon/Gyeonggi)	RTC_Designated, but not operated	Blunt	No
753	2015	0.36945	PP	Female	>=55	Transfer to the second or additional hospitals	II (Incheon/Gyeonggi)	REMC	Blunt	No
797	2015	7.4598	PP	Female	>=55	After hospitalization at the first hospital	II (Incheon/Gyeonggi)	LEMC_Tertiary hospital with >=LEMC_Tertiary hospital with 300-499 beds00 beds	Blunt	No
836	2015	0.34842	NPCI	Male	15-54	Transfer to the second or additional hospitals	II (Incheon/Gyeonggi)	RTC_Designated, but not operated	Blunt	Yes
857	2015	0.51227	PP	Male	>=55	After hospitalization at the first hospital	II (Incheon/Gyeonggi)	RTC_Designated, but not operated	Blunt	No
930	2015	2.47461	NP	Male	>=55	After hospitalization at the first hospital	II (Incheon/Gyeonggi)	LEMC_Tertiary hospital with 300-499 beds	Blunt	No
964	2015	0.25613	NP	Female	>=55	After hospitalization at the first hospital	II (Incheon/Gyeonggi)	REMC	Blunt	Yes
965	2015	0.46247	NP	Male	>=55	After hospitalization at the first hospital	II (Incheon/Gyeonggi)	REMC	Blunt	No
983	2015	0.64654	NP	Male	>=55	Transfer to the second or additional hospitals	II (Incheon/Gyeonggi)	RTC_Designated, but not operated	Blunt	Yes
993	2015	2.11696	PP	Male	15-54	Transfer to the second or additional hospitals	II (Incheon/Gyeonggi)	LEMC_Tertiary hospital with >=LEMC_Tertiary hospital with 300-499 beds00 beds	Blunt	Yes
1029	2015	0.25613	NP	Female	>=55	After hospitalization at the first hospital	II (Incheon/Gyeonggi)	REMC	Blunt	unknown
1079	2015	0.46247	PP	Male	>=55	After hospitalization at the first hospital	II (Incheon/Gyeonggi)	REMC	Blunt	No
1132	2015	0.51227	NPCI	Male	>=55	After hospitalization at the first hospital	II (Incheon/Gyeonggi)	RTC_Designated, but not operated	Blunt	No
1149	2015	0.9852	NP	Male	>=55	Transfer to the second or additional hospitals	II (Incheon/Gyeonggi)	RTC_Designated and operated	Blunt	Yes
1205	2015	0.36945	PP	Female	>=55	Transfer to the second or additional hospitals	II (Incheon/Gyeonggi)	RTC_Designated, but not operated	Blunt	Yes
1234	2015	4.68129	NP	Male	15-54	After hospitalization at the first hospital	II (Incheon/Gyeonggi)	LEMC_Tertiary hospital with >=LEMC_Tertiary hospital with 300-499 beds00 beds	Blunt	No
1236	2015	1.35717	NP	Male	>=55	Transfer to the second or additional hospitals	II (Incheon/Gyeonggi)	LEMC_Tertiary hospital with <300 beds	Other/unknown	Yes
1256	2015	0.64654	PP	Male	>=55	Transfer to the second or additional hospitals	II (Incheon/Gyeonggi)	RTC_Designated, but not operated	Blunt	Yes
1258	2015	2.62019	NP	Male	>=55	After hospitalization at the first hospital	II (Incheon/Gyeonggi)	LEMC_Tertiary hospital with <300 beds	Blunt	No
1274	2015	0.51227	NPCI	Male	>=55	After hospitalization at the first hospital	II (Incheon/Gyeonggi)	RTC_Designated, but not operated	Blunt	No
1282	2015	2.47461	PP	Male	>=55	After hospitalization at the first hospital	II (Incheon/Gyeonggi)	LEMC_Tertiary hospital with 300-499 beds	Blunt	No
1295	2015	0.51227	NPCI	Female	>=55	After hospitalization at the first hospital	II (Incheon/Gyeonggi)	RTC_Designated, but not operated	Blunt	No
1406	2015	0.9866	PP	Male	>=55	After hospitalization at the first hospital	II (Incheon/Gyeonggi)	RTC_Designated and operated	Blunt	No
1414	2015	0.31357	PP	Male	15-54	Transfer to the second or additional hospitals	II (Incheon/Gyeonggi)	REMC	Blunt	Yes
1472	2015	0.51227	NP	Male	>=55	After hospitalization at the first hospital	II (Incheon/Gyeonggi)	RTC_Designated, but not operated	Blunt	No
1488	2015	0.25613	NPCI	Male	>=55	After hospitalization at the first hospital	II (Incheon/Gyeonggi)	REMC	Blunt	No
1495	2015	0.62896	NPCI	Male	>=55	After hospitalization at the first hospital	II (Incheon/Gyeonggi)	RTC_Designated, but not operated	Blunt	No
1524	2015	0.46247	NP	Male	>=55	After hospitalization at the first hospital	II (Incheon/Gyeonggi)	REMC	Blunt	No
1570	2015	0.46247	PP	Male	>=55	After hospitalization at the first hospital	II (Incheon/Gyeonggi)	REMC	Blunt	unknown
1592	2015	0.25613	PP	Female	15-54	Transfer to the second or additional hospitals	II (Incheon/Gyeonggi)	REMC	Blunt	Yes
1627	2015	0.25613	NP	Male	15-54	After hospitalization at the first hospital	II (Incheon/Gyeonggi)	RTC_Designated, but not operated	Blunt	No
1669	2015	0.51227	NPCI	Male	>=55	After hospitalization at the first hospital	II (Incheon/Gyeonggi)	RTC_Designated, but not operated	Blunt	No
1679	2015	2.47461	PP	Male	>=55	After hospitalization at the first hospital	II (Incheon/Gyeonggi)	LEMC_Tertiary hospital with 300-499 beds	Blunt	No
1686	2015	1.45567	PP	Female	>=55	After hospitalization at the first hospital	II (Incheon/Gyeonggi)	LEMC_Tertiary hospital with <300 beds	Blunt	No
1713	2015	0.25613	NP	Male	<=14	Transfer to the second or additional hospitals	II (Incheon/Gyeonggi)	RTC_Designated, but not operated	Blunt	Yes
1714	2015	0.25613	NP	Female	>=55	After hospitalization at the first hospital	II (Incheon/Gyeonggi)	REMC	Blunt	No
1725	2015	0.25613	NP	Female	>=55	After hospitalization at the first hospital	II (Incheon/Gyeonggi)	REMC	Blunt	No
1827	2015	0.25613	PP	Male	15-54	After hospitalization at the first hospital	II (Incheon/Gyeonggi)	RTC_Designated, but not operated	Blunt	No
1861	2015	0.25613	NPCI	Male	<=14	Transfer to the second or additional hospitals	II (Incheon/Gyeonggi)	RTC_Designated, but not operated	Blunt	Yes
1863	2015	0.45008	NP	Female	15-54	After hospitalization at the first hospital	II (Incheon/Gyeonggi)	RTC_Designated, but not operated	Blunt	No
1915	2015	0.36945	NP	Male	>=55	Transfer to the second or additional hospitals	II (Incheon/Gyeonggi)	RTC_Designated, but not operated	Blunt	Yes
1953	2015	0.25613	NPCI	Male	15-54	After hospitalization at the first hospital	II (Incheon/Gyeonggi)	REMC	Blunt	No
2011	2015	2.47461	NP	Male	>=55	After hospitalization at the first hospital	II (Incheon/Gyeonggi)	LEMC_Tertiary hospital with 300-499 beds	Blunt	No
2055	2015	0.88845	NP	Male	15-54	Transfer to the second or additional hospitals	II (Incheon/Gyeonggi)	RTC_Designated and operated	Blunt	No
2060	2015	0.46294	NPCI	Female	15-54	After hospitalization at the first hospital	II (Incheon/Gyeonggi)	RTC_Designated and operated	Blunt	No
2073	2015	4.68129	NP	Male	15-54	After hospitalization at the first hospital	II (Incheon/Gyeonggi)	LEMC_Tertiary hospital with >=LEMC_Tertiary hospital with 300-499 beds00 beds	Blunt	No
2085	2015	0.25613	NPCI	Male	15-54	After hospitalization at the first hospital	II (Incheon/Gyeonggi)	RTC_Designated, but not operated	Blunt	No
2090	2015	0.25613	NP	Female	15-54	After hospitalization at the first hospital	II (Incheon/Gyeonggi)	REMC	Blunt	No
2112	2015	1.45567	PP	Male	>=55	After hospitalization at the first hospital	II (Incheon/Gyeonggi)	LEMC_Tertiary hospital with <300 beds	Blunt	No
2118	2015	0.66199	NP	Male	15-54	Transfer to the second or additional hospitals	II (Incheon/Gyeonggi)	RTC_Designated, but not operated	Blunt	Yes
2194	2015	0.51227	NP	Female	>=55	After hospitalization at the first hospital	II (Incheon/Gyeonggi)	RTC_Designated, but not operated	Blunt	No
2258	2015	1.44582	PP	Male	15-54	Transfer to the second or additional hospitals	II (Incheon/Gyeonggi)	LEMC_Tertiary hospital with <300 beds	Blunt	Yes
2283	2015	0.25613	NP	Male	>=55	Transfer to the second or additional hospitals	II (Incheon/Gyeonggi)	REMC	Blunt	Yes
2290	2015	0.36945	PP	Female	>=55	Transfer to the second or additional hospitals	II (Incheon/Gyeonggi)	REMC	Blunt	No
2394	2015	0.25613	NPCI	Male	>=55	After hospitalization at the first hospital	II (Incheon/Gyeonggi)	REMC	Blunt	No
2413	2015	0.25613	NP	Male	>=55	After hospitalization at the first hospital	II (Incheon/Gyeonggi)	REMC	Blunt	No
2418	2015	0.9866	NP	Male	>=55	After hospitalization at the first hospital	II (Incheon/Gyeonggi)	RTC_Designated and operated	Blunt	No
2419	2015	0.62896	NP	Female	>=55	After hospitalization at the first hospital	II (Incheon/Gyeonggi)	RTC_Designated, but not operated	Blunt	unknown
2421	2015	2.47461	PP	Female	>=55	After hospitalization at the first hospital	II (Incheon/Gyeonggi)	LEMC_Tertiary hospital with 300-499 beds	Blunt	No
2422	2015	0.36945	NPCI	Male	>=55	Transfer to the second or additional hospitals	II (Incheon/Gyeonggi)	RTC_Designated, but not operated	Blunt	Yes
2424	2015	0.45008	NPCI	Female	15-54	After hospitalization at the first hospital	II (Incheon/Gyeonggi)	RTC_Designated, but not operated	Blunt	No
2448	2015	0.46247	NP	Female	>=55	After hospitalization at the first hospital	II (Incheon/Gyeonggi)	REMC	Blunt	No
2465	2015	0.25613	PP	Male	15-54	After hospitalization at the first hospital	II (Incheon/Gyeonggi)	REMC	Blunt	No
2607	2015	7.4598	NP	Female	>=55	After hospitalization at the first hospital	II (Incheon/Gyeonggi)	LEMC_Tertiary hospital with >=LEMC_Tertiary hospital with 300-499 beds00 beds	Blunt	No
2687	2015	2.62019	NP	Male	>=55	After hospitalization at the first hospital	II (Incheon/Gyeonggi)	LEMC_Tertiary hospital with <300 beds	Blunt	No
2692	2015	2.47461	PP	Male	>=55	After hospitalization at the first hospital	II (Incheon/Gyeonggi)	LEMC_Tertiary hospital with 300-499 beds	Blunt	No
2706	2015	0.62896	NP	Male	>=55	After hospitalization at the first hospital	II (Incheon/Gyeonggi)	RTC_Designated, but not operated	Blunt	No
2723	2015	0.88845	PP	Male	15-54	Transfer to the second or additional hospitals	II (Incheon/Gyeonggi)	RTC_Designated and operated	Blunt	Yes
2767	2015	0.9866	NPCI	Male	>=55	After hospitalization at the first hospital	II (Incheon/Gyeonggi)	RTC_Designated and operated	Blunt	No
2814	2015	0.31357	NP	Male	15-54	Transfer to the second or additional hospitals	II (Incheon/Gyeonggi)	REMC	Blunt	unknown
2837	2015	0.46247	NP	Male	>=55	After hospitalization at the first hospital	II (Incheon/Gyeonggi)	REMC	Blunt	unknown
2862	2015	1.45567	PP	Male	>=55	After hospitalization at the first hospital	II (Incheon/Gyeonggi)	LEMC_Tertiary hospital with <300 beds	Blunt	No
2867	2015	0.66199	NP	Female	15-54	Transfer to the second or additional hospitals	II (Incheon/Gyeonggi)	RTC_Designated, but not operated	Blunt	Yes
2887	2015	7.4598	NP	Male	>=55	After hospitalization at the first hospital	II (Incheon/Gyeonggi)	LEMC_Tertiary hospital with >=LEMC_Tertiary hospital with 300-499 beds00 beds	Blunt	Yes
2951	2015	0.51227	NPCI	Male	>=55	After hospitalization at the first hospital	II (Incheon/Gyeonggi)	RTC_Designated, but not operated	Blunt	No
3015	2015	0.46247	NP	Male	>=55	After hospitalization at the first hospital	II (Incheon/Gyeonggi)	REMC	Blunt	No
3034	2015	0.34842	NPCI	Male	15-54	Transfer to the second or additional hospitals	II (Incheon/Gyeonggi)	RTC_Designated, but not operated	Blunt	Yes
3088	2015	0.9852	NP	Male	>=55	Transfer to the second or additional hospitals	II (Incheon/Gyeonggi)	RTC_Designated and operated	Blunt	Yes
3124	2015	0.25613	PP	Female	>=55	Transfer to the second or additional hospitals	II (Incheon/Gyeonggi)	REMC	Blunt	Yes
3221	2015	0.36945	NP	Female	>=55	Transfer to the second or additional hospitals	II (Incheon/Gyeonggi)	RTC_Designated, but not operated	Other/unknown	Yes
3238	2015	0.51227	NP	Male	>=55	After hospitalization at the first hospital	II (Incheon/Gyeonggi)	RTC_Designated, but not operated	Blunt	No
3289	2015	0.25613	NP	Female	>=55	After hospitalization at the first hospital	II (Incheon/Gyeonggi)	REMC	Blunt	No
3398	2015	2.47461	NPCI	Female	>=55	After hospitalization at the first hospital	II (Incheon/Gyeonggi)	LEMC_Tertiary hospital with 300-499 beds	Blunt	No
3441	2015	2.62019	NPCI	Male	>=55	After hospitalization at the first hospital	II (Incheon/Gyeonggi)	LEMC_Tertiary hospital with <300 beds	Blunt	No
3604	2015	0.46247	NPCI	Female	>=55	After hospitalization at the first hospital	II (Incheon/Gyeonggi)	REMC	Blunt	unknown
3626	2015	0.9866	PP	Male	>=55	After hospitalization at the first hospital	II (Incheon/Gyeonggi)	RTC_Designated and operated	Blunt	No
3628	2015	0.9852	NP	Male	>=55	Transfer to the second or additional hospitals	II (Incheon/Gyeonggi)	RTC_Designated and operated	Blunt	Yes
3644	2015	0.36945	NPCI	Female	>=55	Transfer to the second or additional hospitals	II (Incheon/Gyeonggi)	REMC	Blunt	Yes
3739	2015	0.87196	NP	Male	15-54	After hospitalization at the first hospital	II (Incheon/Gyeonggi)	LEMC_Tertiary hospital with 300-499 beds	Blunt	No
3834	2015	0.46247	NPCI	Female	>=55	After hospitalization at the first hospital	II (Incheon/Gyeonggi)	REMC	Blunt	unknown
3891	2015	0.25613	P	Female	>=55	Transfer to the second or additional hospitals	II (Incheon/Gyeonggi)	REMC	Blunt	Yes
3933	2015	0.46294	NP	Male	15-54	After hospitalization at the first hospital	II (Incheon/Gyeonggi)	RTC_Designated and operated	Blunt	No
3999	2015	2.71433	PP	Female	>=55	Transfer to the second or additional hospitals	II (Incheon/Gyeonggi)	LEMC_Tertiary hospital with <300 beds	Blunt	No
4004	2015	0.64654	PP	Female	>=55	Transfer to the second or additional hospitals	II (Incheon/Gyeonggi)	RTC_Designated, but not operated	Blunt	Yes
4025	2015	0.9866	NP	Male	>=55	After hospitalization at the first hospital	II (Incheon/Gyeonggi)	RTC_Designated and operated	Blunt	No
4096	2015	0.88845	NPCI	Male	15-54	Transfer to the second or additional hospitals	II (Incheon/Gyeonggi)	RTC_Designated and operated	Blunt	Yes
4109	2015	5.24467	NP	Male	15-54	DOA at the first hospital	II (Incheon/Gyeonggi)	LEMC_Tertiary hospital with >=LEMC_Tertiary hospital with 300-499 beds00 beds	Blunt	No
4113	2015	0.25613	NP	Male	>=55	DOA at the first hospital	II (Incheon/Gyeonggi)	REMC	Blunt	No
4125	2015	5.24467	NP	Male	15-54	DOA at the first hospital	II (Incheon/Gyeonggi)	LEMC_Tertiary hospital with >=LEMC_Tertiary hospital with 300-499 beds00 beds	Blunt	No
4153	2015	1.19399	NP	Male	15-54	DOA at the first hospital	II (Incheon/Gyeonggi)	LEMC_Tertiary hospital with <300 beds	Blunt	No
4155	2015	0.56988	NP	Male	>=55	DOA at the first hospital	II (Incheon/Gyeonggi)	RTC_Designated and operated	Blunt	No
4187	2015	0.84386	NP	Male	15-54	DOA at the first hospital	II (Incheon/Gyeonggi)	RTC_Designated, but not operated	Blunt	No
4196	2015	0.25613	NP	Male	>=55	DOA at the first hospital	II (Incheon/Gyeonggi)	REMC	Blunt	No
4213	2015	0.25613	NP	Male	15-54	DOA at the first hospital	II (Incheon/Gyeonggi)	REMC	Blunt	No
4219	2015	0.56988	NP	Female	15-54	DOA at the first hospital	II (Incheon/Gyeonggi)	RTC_Designated and operated	Blunt	No
4228	2015	0.25613	NP	Male	>=55	DOA at the first hospital	II (Incheon/Gyeonggi)	REMC	Other/unknown	No
4249	2015	0.25613	NP	Male	>=55	DOA at the first hospital	II (Incheon/Gyeonggi)	REMC	Other/unknown	No
4252	2015	0.56988	NP	Male	>=55	DOA at the first hospital	II (Incheon/Gyeonggi)	RTC_Designated and operated	Blunt	No
4657	2015	0.84386	NP	Female	>=55	DOA at the first hospital	II (Incheon/Gyeonggi)	RTC_Designated, but not operated	Blunt	No
4712	2015	0.84386	NP	Male	15-54	DOA at the first hospital	II (Incheon/Gyeonggi)	RTC_Designated, but not operated	Blunt	No
4759	2015	0.25613	NP	Female	<=14	DOA at the first hospital	II (Incheon/Gyeonggi)	RTC_Designated, but not operated	Blunt	No
4772	2015	0.56988	NP	Male	15-54	DOA at the first hospital	II (Incheon/Gyeonggi)	RTC_Designated and operated	Blunt	No
4773	2015	0.9852	NP	Male	>=55	Transfer to the second or additional hospitals	II (Incheon/Gyeonggi)	RTC_Designated and operated	Blunt	Yes
4791	2015	0.56988	NP	Male	15-54	DOA at the first hospital	II (Incheon/Gyeonggi)	RTC_Designated and operated	Blunt	No
4794	2015	0.84386	NP	Male	15-54	DOA at the first hospital	II (Incheon/Gyeonggi)	RTC_Designated, but not operated	Blunt	No
4840	2015	0.56988	NP	Male	15-54	DOA at the first hospital	II (Incheon/Gyeonggi)	RTC_Designated and operated	Blunt	No
4866	2015	0.84386	NP	Male	15-54	DOA at the first hospital	II (Incheon/Gyeonggi)	RTC_Designated, but not operated	Blunt	No
4877	2015	0.25613	NPCI	Male	15-54	DOA at the first hospital	II (Incheon/Gyeonggi)	REMC	Blunt	No
4925	2015	0.84386	NP	Male	15-54	DOA at the first hospital	II (Incheon/Gyeonggi)	RTC_Designated, but not operated	Blunt	No
4945	2015	5.24467	NP	Female	15-54	DOA at the first hospital	II (Incheon/Gyeonggi)	LEMC_Tertiary hospital with >=LEMC_Tertiary hospital with 300-499 beds00 beds	Blunt	No
4946	2015	0.56988	NP	Male	15-54	DOA at the first hospital	II (Incheon/Gyeonggi)	RTC_Designated and operated	Blunt	No
4965	2015	0.84386	NP	Female	15-54	DOA at the first hospital	II (Incheon/Gyeonggi)	RTC_Designated, but not operated	Blunt	No
4979	2015	0.56988	NP	Male	15-54	DOA at the first hospital	II (Incheon/Gyeonggi)	RTC_Designated and operated	Blunt	No
4988	2015	0.66199	NPCI	Male	15-54	Transfer to the second or additional hospitals	II (Incheon/Gyeonggi)	RTC_Designated, but not operated	Blunt	Yes
4994	2015	5.24467	NP	Male	15-54	DOA at the first hospital	II (Incheon/Gyeonggi)	LEMC_Tertiary hospital with >=LEMC_Tertiary hospital with 300-499 beds00 beds	Blunt	No
5036	2015	0.56988	NP	Male	15-54	DOA at the first hospital	II (Incheon/Gyeonggi)	RTC_Designated and operated	Blunt	No
5093	2015	0.56988	NP	Male	>=55	DOA at the first hospital	II (Incheon/Gyeonggi)	RTC_Designated and operated	Blunt	No
5130	2015	0.56988	NP	Male	>=55	DOA at the first hospital	II (Incheon/Gyeonggi)	RTC_Designated and operated	Blunt	No
5173	2015	0.56988	NP	Female	>=55	DOA at the first hospital	II (Incheon/Gyeonggi)	RTC_Designated and operated	Blunt	No
5178	2015	0.84386	NP	Male	>=55	DOA at the first hospital	II (Incheon/Gyeonggi)	RTC_Designated, but not operated	Blunt	No
5187	2015	0.25613	NP	Male	15-54	DOA at the first hospital	II (Incheon/Gyeonggi)	REMC	Blunt	No
5191	2015	0.56988	NP	Male	>=55	DOA at the first hospital	II (Incheon/Gyeonggi)	RTC_Designated and operated	Blunt	No
5210	2015	0.56988	NP	Male	>=55	DOA at the first hospital	II (Incheon/Gyeonggi)	RTC_Designated and operated	Blunt	No
5232	2015	1.16465	NP	Female	<=14	Transfer to the second or additional hospitals	II (Incheon/Gyeonggi)	LEMC_Tertiary hospital with >=LEMC_Tertiary hospital with 300-499 beds00 beds	Blunt	No
5249	2015	3.49196	NP	Male	15-54	DOA at the first hospital	II (Incheon/Gyeonggi)	LEMI	Blunt	No
5401	2015	2.24674	NP	Female	>=55	At the ED of the first hospital	II (Incheon/Gyeonggi)	LEMC_Tertiary hospital with >=LEMC_Tertiary hospital with 300-499 beds00 beds	Blunt	No
5483	2015	0.25613	NPCI	Female	>=55	At the ED of the first hospital	II (Incheon/Gyeonggi)	REMC	Blunt	No
5489	2015	0.25613	PP	Male	15-54	At the ED of the first hospital	II (Incheon/Gyeonggi)	RTC_Designated, but not operated	Blunt	No
5543	2015	2.24674	NP	Male	>=55	At the ED of the first hospital	II (Incheon/Gyeonggi)	LEMC_Tertiary hospital with >=LEMC_Tertiary hospital with 300-499 beds00 beds	Blunt	No
5598	2015	2.24674	NPCI	Male	15-54	At the ED of the first hospital	II (Incheon/Gyeonggi)	LEMC_Tertiary hospital with >=LEMC_Tertiary hospital with 300-499 beds00 beds	Blunt	No
5661	2015	0.25613	P	Male	>=55	At the ED of the first hospital	II (Incheon/Gyeonggi)	REMC	Blunt	No
5680	2015	0.25613	NPCI	Female	>=55	At the ED of the first hospital	II (Incheon/Gyeonggi)	REMC	Blunt	No
5748	2015	1.16465	NP	Male	<=14	At the ED of the first hospital	II (Incheon/Gyeonggi)	LEMC_Tertiary hospital with >=LEMC_Tertiary hospital with 300-499 beds00 beds	Blunt	No
5813	2015	0.51149	PP	Female	>=55	At the ED of the first hospital	II (Incheon/Gyeonggi)	LEMC_Tertiary hospital with <300 beds	Blunt	No
5889	2015	0.66199	PP	Male	15-54	Transfer to the second or additional hospitals	II (Incheon/Gyeonggi)	RTC_Designated, but not operated	Blunt	Yes
5921	2015	1.16465	NP	Female	<=14	At the ED of the first hospital	II (Incheon/Gyeonggi)	LEMC_Tertiary hospital with >=LEMC_Tertiary hospital with 300-499 beds00 beds	Blunt	No
5978	2015	2.45112	NPCI	Male	15-54	At the ED of the first hospital	II (Incheon/Gyeonggi)	LEMI	Blunt	No
5998	2015	2.45112	NP	Female	15-54	At the ED of the first hospital	II (Incheon/Gyeonggi)	LEMI	Blunt	No
6057	2015	0.25613	NPCI	Male	>=55	At the ED of the first hospital	II (Incheon/Gyeonggi)	REMC	Blunt	No
6163	2015	1.52583	PP	Female	>=55	After hospitalization at the first hospital	II (Incheon/Gyeonggi)	LEMI	Blunt	No
6638	2015	0.6387	NPCI	Female	15-54	After hospitalization at the first hospital	II (Incheon/Gyeonggi)	LEMI	Blunt	No
6839	2015	1.15966	PP	Female	>=55	Transfer to the second or additional hospitals	II (Incheon/Gyeonggi)	LEMI	Blunt	Yes
6882	2015	0.6387	NP	Male	15-54	After hospitalization at the first hospital	II (Incheon/Gyeonggi)	LEMI	Blunt	No
6933	2015	0.6387	NPCI	Male	15-54	After hospitalization at the first hospital	II (Incheon/Gyeonggi)	LEMI	Blunt	No
6945	2015	0.6387	NPCI	Male	<=14	After hospitalization at the first hospital	II (Incheon/Gyeonggi)	LEMI	Blunt	No
6977	2015	1.52583	NPCI	Male	>=55	After hospitalization at the first hospital	II (Incheon/Gyeonggi)	LEMI	Blunt	No
170489	2017	2.13025	NPCI	Male	15-54	At the ED of the first hospital	II (Incheon/Gyeonggi)	RTC_Designated and operated	Blunt	No
170490	2017	1.47066	NP	Male	15-54	DOA at the first hospital	II (Incheon/Gyeonggi)	RTC_Designated and operated	Blunt	No
170491	2017	1.47066	NP	Male	15-54	DOA at the first hospital	II (Incheon/Gyeonggi)	RTC_Designated and operated	Blunt	No
170493	2017	0.22622	PP	Male	<=14	Transfer to the second or additional hospitals	II (Incheon/Gyeonggi)	RTC_Designated and operated	Blunt	Yes
170496	2017	1.55087	PP	Male	>=55	Transfer to the second or additional hospitals	II (Incheon/Gyeonggi)	RTC_Designated and operated	Blunt	Yes
170497	2017	1.34365	NP	Male	>=55	After hospitalization at the first hospital	II (Incheon/Gyeonggi)	RTC_Designated and operated	Blunt	No
170498	2017	1.47066	NP	Female	15-54	DOA at the first hospital	II (Incheon/Gyeonggi)	RTC_Designated and operated	Blunt	No
170502	2017	1.55087	PP	Male	>=55	Transfer to the second or additional hospitals	II (Incheon/Gyeonggi)	RTC_Designated and operated	Blunt	Yes
170503	2017	1.34365	NPCI	Male	>=55	After hospitalization at the first hospital	II (Incheon/Gyeonggi)	RTC_Designated and operated	Blunt	No
170504	2017	0.22622	NP	Male	<=14	Transfer to the second or additional hospitals	II (Incheon/Gyeonggi)	RTC_Designated and operated	Blunt	Yes
170505	2017	1.47066	NP	Female	15-54	DOA at the first hospital	II (Incheon/Gyeonggi)	RTC_Designated and operated	Blunt	No
170506	2017	1.47066	NP	Male	15-54	DOA at the first hospital	II (Incheon/Gyeonggi)	RTC_Designated and operated	Blunt	No
170507	2017	1.47066	NPCI	Male	15-54	DOA at the first hospital	II (Incheon/Gyeonggi)	RTC_Designated and operated	Blunt	No
170508	2017	1.47066	NP	Male	>=55	DOA at the first hospital	II (Incheon/Gyeonggi)	RTC_Designated and operated	Blunt	No
170509	2017	1.34365	NP	Male	>=55	After hospitalization at the first hospital	II (Incheon/Gyeonggi)	RTC_Designated and operated	Blunt	No
170510	2017	0.22622	NPCI	Male	<=14	At the ED of the first hospital	II (Incheon/Gyeonggi)	RTC_Designated and operated	Blunt	No
170511	2017	1.34365	NPCI	Female	>=55	After hospitalization at the first hospital	II (Incheon/Gyeonggi)	RTC_Designated and operated	Blunt	No
170512	2017	1.47066	NP	Male	15-54	DOA at the first hospital	II (Incheon/Gyeonggi)	RTC_Designated and operated	Blunt	No
170513	2017	1.34365	NPCI	Female	>=55	After hospitalization at the first hospital	II (Incheon/Gyeonggi)	RTC_Designated and operated	Blunt	No
170514	2017	1.06995	NP	Male	15-54	After hospitalization at the first hospital	II (Incheon/Gyeonggi)	RTC_Designated and operated	Blunt	No
170516	2017	1.06995	NPCI	Male	15-54	After hospitalization at the first hospital	II (Incheon/Gyeonggi)	RTC_Designated and operated	Blunt	No
170517	2017	1.47066	NP	Male	>=55	DOA at the first hospital	II (Incheon/Gyeonggi)	RTC_Designated and operated	Blunt	No
170518	2017	2.19205	NPCI	Female	>=55	After hospitalization at the first hospital	II (Incheon/Gyeonggi)	LEMI	Blunt	No
170520	2017	2.30948	NP	Male	>=55	DOA at the first hospital	II (Incheon/Gyeonggi)	LEMI	Blunt	No
170522	2017	1.70565	NP	Female	15-54	After hospitalization at the first hospital	II (Incheon/Gyeonggi)	LEMI	Blunt	No
170525	2017	1.85616	NP	Male	>=55	After hospitalization at the first hospital	II (Incheon/Gyeonggi)	LEMI	Blunt	No
170528	2017	1.85616	NP	Female	>=55	After hospitalization at the first hospital	II (Incheon/Gyeonggi)	LEMI	Blunt	No
170529	2017	1.85616	NP	Female	>=55	After hospitalization at the first hospital	II (Incheon/Gyeonggi)	LEMI	Blunt	No
170530	2017	1.85616	NP	Female	>=55	After hospitalization at the first hospital	II (Incheon/Gyeonggi)	LEMI	Blunt	No
170531	2017	0.42154	NP	Male	>=55	After hospitalization at the first hospital	II (Incheon/Gyeonggi)	REMC	Blunt	No
170534	2017	0.41871	NP	Female	>=55	Transfer to the second or additional hospitals	II (Incheon/Gyeonggi)	REMC	Blunt	Yes
170536	2017	0.42154	NP	Male	>=55	After hospitalization at the first hospital	II (Incheon/Gyeonggi)	REMC	Blunt	No
170537	2017	0.37761	NP	Male	15-54	After hospitalization at the first hospital	II (Incheon/Gyeonggi)	REMC	Blunt	No
170541	2017	0.42154	NP	Female	>=55	After hospitalization at the first hospital	II (Incheon/Gyeonggi)	REMC	Blunt	No
170542	2017	0.3179	NP	Male	15-54	Transfer to the second or additional hospitals	II (Incheon/Gyeonggi)	REMC	Blunt	Yes
170543	2017	0.42154	NP	Female	>=55	After hospitalization at the first hospital	II (Incheon/Gyeonggi)	REMC	Blunt	No
170544	2017	0.42154	NPCI	Male	>=55	After hospitalization at the first hospital	II (Incheon/Gyeonggi)	REMC	Blunt	No
170545	2017	0.47339	PP	Male	>=55	At the ED of the first hospital	II (Incheon/Gyeonggi)	REMC	Blunt	No
170547	2017	0.38306	NP	Male	>=55	DOA at the first hospital	II (Incheon/Gyeonggi)	REMC	Blunt	No
170548	2017	0.42154	PP	Male	>=55	After hospitalization at the first hospital	II (Incheon/Gyeonggi)	REMC	Blunt	No
170549	2017	0.37761	NPCI	Male	15-54	After hospitalization at the first hospital	II (Incheon/Gyeonggi)	REMC	Blunt	No
170550	2017	0.42154	NP	Male	>=55	After hospitalization at the first hospital	II (Incheon/Gyeonggi)	REMC	Penetrating	No
170551	2017	0.47339	NPCI	Male	15-54	At the ED of the first hospital	II (Incheon/Gyeonggi)	REMC	Blunt	No
170552	2017	0.42154	NP	Male	>=55	After hospitalization at the first hospital	II (Incheon/Gyeonggi)	REMC	Blunt	No
170553	2017	0.38306	NP	Female	15-54	DOA at the first hospital	II (Incheon/Gyeonggi)	REMC	Blunt	No
170558	2017	0.42154	PP	Female	>=55	After hospitalization at the first hospital	II (Incheon/Gyeonggi)	REMC	Blunt	No
170560	2017	0.42154	P	Male	>=55	After hospitalization at the first hospital	II (Incheon/Gyeonggi)	REMC	Blunt	No
170561	2017	1.86507	PP	Male	>=55	After hospitalization at the first hospital	II (Incheon/Gyeonggi)	LEMC_Tertiary hospital with 300-499 beds	Blunt	No
170562	2017	1.60685	NP	Male	15-54	After hospitalization at the first hospital	II (Incheon/Gyeonggi)	LEMC_Tertiary hospital with 300-499 beds	Blunt	No
170563	2017	1.86507	NP	Female	>=55	After hospitalization at the first hospital	II (Incheon/Gyeonggi)	LEMC_Tertiary hospital with 300-499 beds	Blunt	No
170779	2017	0.43566	NP	Male	>=55	After hospitalization at the first hospital	II (Incheon/Gyeonggi)	REMC	Other/unknown	No
170781	2017	0.39457	PP	Female	>=55	At the ED of the first hospital	II (Incheon/Gyeonggi)	REMC	Blunt	No
170782	2017	0.22622	NP	Male	<=14	DOA at the first hospital	II (Incheon/Gyeonggi)	REMC	Blunt	No
170785	2017	0.38306	NPCI	Female	15-54	DOA at the first hospital	II (Incheon/Gyeonggi)	REMC	Blunt	No
170786	2017	0.39457	PP	Female	>=55	At the ED of the first hospital	II (Incheon/Gyeonggi)	REMC	Blunt	No
170787	2017	0.39457	NPCI	Male	>=55	At the ED of the first hospital	II (Incheon/Gyeonggi)	REMC	Blunt	No
170788	2017	0.44048	NP	Male	15-54	After hospitalization at the first hospital	II (Incheon/Gyeonggi)	REMC	Blunt	No
170789	2017	0.43566	NPCI	Male	>=55	After hospitalization at the first hospital	II (Incheon/Gyeonggi)	REMC	Blunt	No
170790	2017	0.44048	NP	Male	15-54	After hospitalization at the first hospital	II (Incheon/Gyeonggi)	REMC	Blunt	No
170792	2017	0.43566	NP	Female	>=55	After hospitalization at the first hospital	II (Incheon/Gyeonggi)	REMC	Blunt	No
170793	2017	0.38306	NP	Female	15-54	DOA at the first hospital	II (Incheon/Gyeonggi)	REMC	Blunt	No
170794	2017	0.38306	NP	Male	15-54	DOA at the first hospital	II (Incheon/Gyeonggi)	REMC	Penetrating	No
170796	2017	0.52339	NP	Male	>=55	Transfer to the second or additional hospitals	II (Incheon/Gyeonggi)	REMC	Blunt	Yes
170797	2017	0.52339	NPCI	Male	>=55	Transfer to the second or additional hospitals	II (Incheon/Gyeonggi)	REMC	Blunt	Yes
170798	2017	0.43566	NPCI	Male	>=55	After hospitalization at the first hospital	II (Incheon/Gyeonggi)	REMC	Blunt	No
170799	2017	0.22622	NP	Male	<=14	After hospitalization at the first hospital	II (Incheon/Gyeonggi)	REMC	Blunt	No
170800	2017	0.43566	NPCI	Female	>=55	After hospitalization at the first hospital	II (Incheon/Gyeonggi)	REMC	Blunt	No
170801	2017	0.43566	NP	Male	>=55	After hospitalization at the first hospital	II (Incheon/Gyeonggi)	REMC	Blunt	No
170802	2017	0.43566	NP	Male	>=55	After hospitalization at the first hospital	II (Incheon/Gyeonggi)	REMC	Blunt	No
170803	2017	0.44048	NP	Male	15-54	After hospitalization at the first hospital	II (Incheon/Gyeonggi)	REMC	Blunt	No
170804	2017	0.43566	NP	Male	>=55	After hospitalization at the first hospital	II (Incheon/Gyeonggi)	REMC	Blunt	No
170805	2017	0.43566	NPCI	Female	>=55	After hospitalization at the first hospital	II (Incheon/Gyeonggi)	REMC	Blunt	No
170806	2017	0.43566	NPCI	Male	>=55	After hospitalization at the first hospital	II (Incheon/Gyeonggi)	REMC	Blunt	No
170807	2017	0.43566	NP	Male	>=55	After hospitalization at the first hospital	II (Incheon/Gyeonggi)	REMC	Blunt	No
170809	2017	0.23669	PP	Female	>=55	At the ED of the first hospital	II (Incheon/Gyeonggi)	REMC	Blunt	No
170810	2017	0.23669	PP	Male	15-54	At the ED of the first hospital	II (Incheon/Gyeonggi)	REMC	Blunt	No
170811	2017	0.22979	NPCI	Male	15-54	DOA at the first hospital	II (Incheon/Gyeonggi)	REMC	Blunt	No
170812	2017	0.23669	NP	Female	>=55	At the ED of the first hospital	II (Incheon/Gyeonggi)	REMC	Blunt	No
170816	2017	0.42154	P	Male	>=55	After hospitalization at the first hospital	II (Incheon/Gyeonggi)	REMC	Blunt	No
170817	2017	0.47339	P	Female	>=55	At the ED of the first hospital	II (Incheon/Gyeonggi)	REMC	Blunt	No
170820	2017	0.37761	NPCI	Male	15-54	After hospitalization at the first hospital	II (Incheon/Gyeonggi)	REMC	Blunt	No
170822	2017	0.37761	P	Female	15-54	After hospitalization at the first hospital	II (Incheon/Gyeonggi)	REMC	Blunt	No
170825	2017	0.46524	NPCI	Female	>=55	Transfer to the second or additional hospitals	II (Incheon/Gyeonggi)	REMC	Blunt	Yes
170826	2017	0.47339	NPCI	Female	>=55	At the ED of the first hospital	II (Incheon/Gyeonggi)	REMC	Blunt	No
170828	2017	0.42154	NP	Male	>=55	After hospitalization at the first hospital	II (Incheon/Gyeonggi)	REMC	Penetrating	No
170829	2017	0.42154	P	Male	>=55	After hospitalization at the first hospital	II (Incheon/Gyeonggi)	REMC	Blunt	No
170831	2017	0.42154	PP	Male	>=55	After hospitalization at the first hospital	II (Incheon/Gyeonggi)	REMC	Other/unknown	No
170833	2017	0.37761	NPCI	Male	15-54	After hospitalization at the first hospital	II (Incheon/Gyeonggi)	REMC	Blunt	No
170835	2017	0.45958	NP	Male	15-54	DOA at the first hospital	II (Incheon/Gyeonggi)	REMC	Other/unknown	No
170837	2017	0.42154	PP	Female	>=55	After hospitalization at the first hospital	II (Incheon/Gyeonggi)	REMC	Blunt	No
170840	2017	0.42154	NPCI	Male	>=55	After hospitalization at the first hospital	II (Incheon/Gyeonggi)	REMC	Blunt	No
170842	2017	0.22622	NPCI	Male	<=14	Transfer to the second or additional hospitals	II (Incheon/Gyeonggi)	REMC	Blunt	Yes
170849	2017	0.59174	PP	Female	>=55	At the ED of the first hospital	II (Incheon/Gyeonggi)	REMC	Blunt	No
170850	2017	0.61285	NP	Male	>=55	DOA at the first hospital	II (Incheon/Gyeonggi)	REMC	Blunt	No
170851	2017	0.59015	NPCI	Male	>=55	After hospitalization at the first hospital	II (Incheon/Gyeonggi)	REMC	Blunt	No
170853	2017	0.51921	NP	Male	15-54	After hospitalization at the first hospital	II (Incheon/Gyeonggi)	REMC	Blunt	No
170854	2017	0.58155	NP	Male	>=55	Transfer to the second or additional hospitals	II (Incheon/Gyeonggi)	REMC	Blunt	Yes
170855	2017	0.59015	NP	Male	>=55	After hospitalization at the first hospital	II (Incheon/Gyeonggi)	REMC	Blunt	No
170856	2017	0.59015	NP	Male	>=55	After hospitalization at the first hospital	II (Incheon/Gyeonggi)	REMC	Blunt	No
170861	2017	0.22622	NP	Female	<=14	After hospitalization at the first hospital	II (Incheon/Gyeonggi)	REMC	Penetrating	No
170865	2017	0.58155	NPCI	Male	>=55	Transfer to the second or additional hospitals	II (Incheon/Gyeonggi)	REMC	Blunt	Yes
170866	2017	0.79475	NP	Male	15-54	Transfer to the second or additional hospitals	II (Incheon/Gyeonggi)	REMC	Blunt	Yes
170867	2017	0.59174	NP	Male	>=55	At the ED of the first hospital	II (Incheon/Gyeonggi)	REMC	Blunt	No
170868	2017	0.61285	NP	Female	15-54	DOA at the first hospital	II (Incheon/Gyeonggi)	REMC	Blunt	No
170869	2017	0.59015	NP	Male	>=55	After hospitalization at the first hospital	II (Incheon/Gyeonggi)	REMC	Blunt	No
170871	2017	0.51921	NPCI	Male	15-54	After hospitalization at the first hospital	II (Incheon/Gyeonggi)	REMC	Blunt	No
170872	2017	0.61285	NP	Male	15-54	DOA at the first hospital	II (Incheon/Gyeonggi)	REMC	Blunt	No
170874	2017	0.59015	PP	Male	>=55	After hospitalization at the first hospital	II (Incheon/Gyeonggi)	REMC	Blunt	No
170875	2017	0.47203	NPCI	Male	<=14	After hospitalization at the first hospital	II (Incheon/Gyeonggi)	LEMC_Tertiary hospital with >=LEMC_Tertiary hospital with 300-499 beds00 beds	Blunt	No
170876	2017	1.32622	NP	Male	>=55	DOA at the first hospital	II (Incheon/Gyeonggi)	LEMC_Tertiary hospital with >=LEMC_Tertiary hospital with 300-499 beds00 beds	Blunt	No
170877	2017	1.32622	NP	Male	>=55	DOA at the first hospital	II (Incheon/Gyeonggi)	LEMC_Tertiary hospital with >=LEMC_Tertiary hospital with 300-499 beds00 beds	Blunt	No
170879	2017	1.6244	NPCI	Male	>=55	After hospitalization at the first hospital	II (Incheon/Gyeonggi)	LEMC_Tertiary hospital with >=LEMC_Tertiary hospital with 300-499 beds00 beds	Blunt	No
170880	2017	1.32622	NP	Male	>=55	DOA at the first hospital	II (Incheon/Gyeonggi)	LEMC_Tertiary hospital with >=LEMC_Tertiary hospital with 300-499 beds00 beds	Blunt	No
170881	2017	1.32622	NPCI	Female	15-54	DOA at the first hospital	II (Incheon/Gyeonggi)	LEMC_Tertiary hospital with >=LEMC_Tertiary hospital with 300-499 beds00 beds	Blunt	No
170882	2017	1.6244	NPCI	Male	>=55	After hospitalization at the first hospital	II (Incheon/Gyeonggi)	LEMC_Tertiary hospital with >=LEMC_Tertiary hospital with 300-499 beds00 beds	Blunt	No
170883	2017	1.32622	NP	Male	15-54	DOA at the first hospital	II (Incheon/Gyeonggi)	LEMC_Tertiary hospital with >=LEMC_Tertiary hospital with 300-499 beds00 beds	Blunt	No
170888	2017	1.6244	NP	Male	>=55	After hospitalization at the first hospital	II (Incheon/Gyeonggi)	LEMC_Tertiary hospital with >=LEMC_Tertiary hospital with 300-499 beds00 beds	Blunt	Yes
170890	2017	0.47203	NPCI	Male	<=14	After hospitalization at the first hospital	II (Incheon/Gyeonggi)	LEMC_Tertiary hospital with >=LEMC_Tertiary hospital with 300-499 beds00 beds	Blunt	No
170891	2017	1.6244	P	Male	>=55	After hospitalization at the first hospital	II (Incheon/Gyeonggi)	LEMC_Tertiary hospital with >=LEMC_Tertiary hospital with 300-499 beds00 beds	Blunt	No
170892	2017	1.7589	NP	Male	>=55	At the ED of the first hospital	II (Incheon/Gyeonggi)	LEMC_Tertiary hospital with >=LEMC_Tertiary hospital with 300-499 beds00 beds	Blunt	No
170894	2017	1.80222	NPCI	Male	>=55	Transfer to the second or additional hospitals	II (Incheon/Gyeonggi)	LEMC_Tertiary hospital with >=LEMC_Tertiary hospital with 300-499 beds00 beds	Blunt	Yes
170895	2017	1.7589	NPCI	Male	15-54	At the ED of the first hospital	II (Incheon/Gyeonggi)	LEMC_Tertiary hospital with 300-499 beds	Blunt	No
170899	2017	1.7327	NP	Female	>=55	After hospitalization at the first hospital	II (Incheon/Gyeonggi)	LEMC_Tertiary hospital with 300-499 beds	Blunt	No
170901	2017	1.08835	NP	Female	15-54	After hospitalization at the first hospital	II (Incheon/Gyeonggi)	LEMC_Tertiary hospital with 300-499 beds	Blunt	No
170902	2017	2.10259	NP	Male	>=55	Transfer to the second or additional hospitals	II (Incheon/Gyeonggi)	LEMC_Tertiary hospital with 300-499 beds	Blunt	No
170903	2017	1.7589	P	Female	15-54	At the ED of the first hospital	II (Incheon/Gyeonggi)	LEMC_Tertiary hospital with 300-499 beds	Blunt	No
170904	2017	1.7327	PP	Female	>=55	After hospitalization at the first hospital	II (Incheon/Gyeonggi)	LEMC_Tertiary hospital with 300-499 beds	Blunt	No
170907	2017	1.08835	NP	Male	15-54	After hospitalization at the first hospital	II (Incheon/Gyeonggi)	LEMC_Tertiary hospital with 300-499 beds	Blunt	No
170909	2017	1.7327	PP	Male	>=55	After hospitalization at the first hospital	II (Incheon/Gyeonggi)	LEMC_Tertiary hospital with 300-499 beds	Blunt	No
170910	2017	0.47203	P	Male	<=14	At the ED of the first hospital	II (Incheon/Gyeonggi)	LEMC_Tertiary hospital with 300-499 beds	Blunt	No
170911	2017	1.76829	NP	Male	>=55	DOA at the first hospital	II (Incheon/Gyeonggi)	LEMC_Tertiary hospital with 300-499 beds	Blunt	No
170913	2017	1.08835	NP	Male	15-54	After hospitalization at the first hospital	II (Incheon/Gyeonggi)	LEMC_Tertiary hospital with 300-499 beds	Blunt	No
170918	2017	1.4441	NP	Male	>=55	After hospitalization at the first hospital	II (Incheon/Gyeonggi)	LEMC_Tertiary hospital with 300-499 beds	Blunt	No
170922	2017	1.4441	NPCI	Female	>=55	After hospitalization at the first hospital	II (Incheon/Gyeonggi)	LEMC_Tertiary hospital with 300-499 beds	Blunt	No
170924	2017	1.4441	NP	Male	>=55	After hospitalization at the first hospital	II (Incheon/Gyeonggi)	LEMC_Tertiary hospital with 300-499 beds	Blunt	No
170925	2017	2.03051	P	Male	>=55	After hospitalization at the first hospital	II (Incheon/Gyeonggi)	LEMC_Tertiary hospital with 300-499 beds	Blunt	No
170926	2017	1.3995	NPCI	Male	15-54	After hospitalization at the first hospital	II (Incheon/Gyeonggi)	LEMC_Tertiary hospital with 300-499 beds	Blunt	No
170929	2017	0.47203	NP	Female	<=14	DOA at the first hospital	II (Incheon/Gyeonggi)	LEMC_Tertiary hospital with 300-499 beds	Blunt	No
170930	2017	1.76829	NP	Male	15-54	DOA at the first hospital	II (Incheon/Gyeonggi)	LEMC_Tertiary hospital with 300-499 beds	Blunt	No
170931	2017	2.9315	P	Male	>=55	At the ED of the first hospital	II (Incheon/Gyeonggi)	LEMC_Tertiary hospital with 300-499 beds	Blunt	No
170932	2017	2.03051	NPCI	Male	>=55	After hospitalization at the first hospital	II (Incheon/Gyeonggi)	LEMC_Tertiary hospital with 300-499 beds	Blunt	No
170933	2017	1.76829	NP	Male	>=55	DOA at the first hospital	II (Incheon/Gyeonggi)	LEMC_Tertiary hospital with 300-499 beds	Blunt	No
170936	2017	1.76829	NP	Female	15-54	DOA at the first hospital	II (Incheon/Gyeonggi)	LEMC_Tertiary hospital with 300-499 beds	Blunt	No
170937	2017	1.3995	PP	Female	15-54	After hospitalization at the first hospital	II (Incheon/Gyeonggi)	LEMC_Tertiary hospital with 300-499 beds	Blunt	No
170938	2017	2.20291	NP	Male	>=55	Transfer to the second or additional hospitals	II (Incheon/Gyeonggi)	LEMC_Tertiary hospital with 300-499 beds	Blunt	Yes
170940	2017	2.03051	NP	Male	>=55	After hospitalization at the first hospital	II (Incheon/Gyeonggi)	LEMC_Tertiary hospital with 300-499 beds	Blunt	No
170941	2017	2.20291	NPCI	Male	>=55	Transfer to the second or additional hospitals	II (Incheon/Gyeonggi)	LEMC_Tertiary hospital with 300-499 beds	Blunt	Yes
170942	2017	2.03051	NP	Male	>=55	After hospitalization at the first hospital	II (Incheon/Gyeonggi)	LEMC_Tertiary hospital with 300-499 beds	Blunt	No
170943	2017	2.03051	PP	Male	>=55	After hospitalization at the first hospital	II (Incheon/Gyeonggi)	LEMC_Tertiary hospital with 300-499 beds	Blunt	No
170944	2017	1.76829	NP	Male	>=55	DOA at the first hospital	II (Incheon/Gyeonggi)	LEMC_Tertiary hospital with 300-499 beds	Blunt	No
170947	2017	0.72205	NP	Male	>=55	DOA at the first hospital	II (Incheon/Gyeonggi)	LEMC_Tertiary hospital with <300 beds	Blunt	No
170948	2017	0.72205	NP	Male	>=55	DOA at the first hospital	II (Incheon/Gyeonggi)	LEMC_Tertiary hospital with <300 beds	Blunt	No
170949	2017	0.75806	NPCI	Female	>=55	After hospitalization at the first hospital	II (Incheon/Gyeonggi)	LEMC_Tertiary hospital with <300 beds	Blunt	No
170950	2017	0.72205	NP	Male	15-54	DOA at the first hospital	II (Incheon/Gyeonggi)	LEMC_Tertiary hospital with <300 beds	Blunt	No
170951	2017	0.72205	NP	Male	>=55	DOA at the first hospital	II (Incheon/Gyeonggi)	LEMC_Tertiary hospital with <300 beds	Blunt	No
170952	2017	0.72205	NP	Female	>=55	DOA at the first hospital	II (Incheon/Gyeonggi)	LEMC_Tertiary hospital with <300 beds	Blunt	No
170955	2017	1.06066	NP	Female	>=55	After hospitalization at the first hospital	II (Incheon/Gyeonggi)	LEMI	Blunt	Yes
170956	2017	1.06066	NP	Male	>=55	After hospitalization at the first hospital	II (Incheon/Gyeonggi)	LEMI	Blunt	No
170957	2017	0.98673	NP	Female	>=55	Transfer to the second or additional hospitals	II (Incheon/Gyeonggi)	LEMI	Blunt	Yes
170958	2017	1.06066	NP	Female	>=55	After hospitalization at the first hospital	II (Incheon/Gyeonggi)	LEMI	Blunt	No
170959	2017	0.98673	NP	Male	>=55	Transfer to the second or additional hospitals	II (Incheon/Gyeonggi)	LEMI	Blunt	No
170962	2017	1.06066	NP	Female	>=55	After hospitalization at the first hospital	II (Incheon/Gyeonggi)	LEMI	Blunt	No
170963	2017	1.06066	NPCI	Male	>=55	After hospitalization at the first hospital	II (Incheon/Gyeonggi)	LEMI	Blunt	No
170964	2017	1.06066	NPCI	Male	>=55	After hospitalization at the first hospital	II (Incheon/Gyeonggi)	LEMI	Blunt	No
170970	2017	0.81638	NP	Male	15-54	After hospitalization at the first hospital	II (Incheon/Gyeonggi)	LEMC_Tertiary hospital with 300-499 beds	Blunt	No
170973	2017	1.36803	NP	Male	15-54	At the ED of the first hospital	II (Incheon/Gyeonggi)	LEMC_Tertiary hospital with 300-499 beds	Blunt	No
170976	2017	1.89514	NP	Male	>=55	After hospitalization at the first hospital	II (Incheon/Gyeonggi)	LEMC_Tertiary hospital with 300-499 beds	Blunt	No
170977	2017	1.89514	NP	Male	>=55	After hospitalization at the first hospital	II (Incheon/Gyeonggi)	LEMC_Tertiary hospital with 300-499 beds	Blunt	No
170978	2017	2.09683	NPCI	Female	15-54	DOA at the first hospital	II (Incheon/Gyeonggi)	RTC_Designated and operated	Blunt	No
170979	2017	1.85477	NPCI	Male	>=55	After hospitalization at the first hospital	II (Incheon/Gyeonggi)	RTC_Designated and operated	Blunt	No
170980	2017	2.09683	NP	Female	>=55	DOA at the first hospital	II (Incheon/Gyeonggi)	RTC_Designated and operated	Blunt	No
170981	2017	1.57329	NPCI	Male	15-54	After hospitalization at the first hospital	II (Incheon/Gyeonggi)	RTC_Designated and operated	Blunt	No
170982	2017	0.22622	NP	Male	<=14	Transfer to the second or additional hospitals	II (Incheon/Gyeonggi)	RTC_Designated and operated	Blunt	Yes
170983	2017	1.85477	NP	Male	>=55	After hospitalization at the first hospital	II (Incheon/Gyeonggi)	RTC_Designated and operated	Blunt	No
170984	2017	1.57329	PP	Male	15-54	After hospitalization at the first hospital	II (Incheon/Gyeonggi)	RTC_Designated and operated	Blunt	No
170985	2017	2.09683	NP	Male	15-54	DOA at the first hospital	II (Incheon/Gyeonggi)	RTC_Designated and operated	Blunt	No
170986	2017	2.09683	NP	Male	15-54	DOA at the first hospital	II (Incheon/Gyeonggi)	RTC_Designated and operated	Blunt	No
170987	2017	3.02005	NP	Male	15-54	Transfer to the second or additional hospitals	II (Incheon/Gyeonggi)	RTC_Designated and operated	Blunt	Yes
170988	2017	0.22622	NP	Female	<=14	DOA at the first hospital	II (Incheon/Gyeonggi)	RTC_Designated and operated	Blunt	No
170989	2017	0.94678	NP	Male	>=55	At the ED of the first hospital	II (Incheon/Gyeonggi)	RTC_Designated and operated	Blunt	Yes
170990	2017	2.09683	NP	Male	15-54	DOA at the first hospital	II (Incheon/Gyeonggi)	RTC_Designated and operated	Blunt	No
170991	2017	2.13241	NPCI	Male	>=55	Transfer to the second or additional hospitals	II (Incheon/Gyeonggi)	RTC_Designated and operated	Blunt	Yes
170992	2017	1.85477	NP	Female	>=55	After hospitalization at the first hospital	II (Incheon/Gyeonggi)	RTC_Designated and operated	Blunt	No
170993	2017	1.85477	PP	Female	>=55	After hospitalization at the first hospital	II (Incheon/Gyeonggi)	RTC_Designated and operated	Blunt	No
170994	2017	1.57329	NP	Male	15-54	After hospitalization at the first hospital	II (Incheon/Gyeonggi)	RTC_Designated and operated	Blunt	No
170995	2017	2.13241	PP	Male	>=55	Transfer to the second or additional hospitals	II (Incheon/Gyeonggi)	RTC_Designated and operated	Blunt	Yes
170996	2017	0.22622	NP	Male	<=14	Transfer to the second or additional hospitals	II (Incheon/Gyeonggi)	RTC_Designated and operated	Blunt	Yes
170997	2017	3.02005	NPCI	Female	15-54	Transfer to the second or additional hospitals	II (Incheon/Gyeonggi)	RTC_Designated and operated	Blunt	Yes
170998	2017	2.13241	NP	Male	>=55	Transfer to the second or additional hospitals	II (Incheon/Gyeonggi)	RTC_Designated and operated	Blunt	Yes
170999	2017	2.09683	NP	Male	15-54	DOA at the first hospital	II (Incheon/Gyeonggi)	RTC_Designated and operated	Blunt	No
171001	2017	0.22622	P	Female	<=14	Transfer to the second or additional hospitals	II (Incheon/Gyeonggi)	RTC_Designated and operated	Other/unknown	Yes
171002	2017	2.09683	NPCI	Male	15-54	DOA at the first hospital	II (Incheon/Gyeonggi)	RTC_Designated and operated	Blunt	No
171004	2017	2.13241	PP	Male	>=55	Transfer to the second or additional hospitals	II (Incheon/Gyeonggi)	RTC_Designated and operated	Blunt	Yes
171005	2017	2.09683	NP	Male	15-54	DOA at the first hospital	II (Incheon/Gyeonggi)	RTC_Designated and operated	Blunt	No
171006	2017	0.22622	NP	Male	<=14	DOA at the first hospital	II (Incheon/Gyeonggi)	RTC_Designated and operated	Blunt	No
171007	2017	1.85477	NP	Female	>=55	After hospitalization at the first hospital	II (Incheon/Gyeonggi)	RTC_Designated and operated	Blunt	No
171008	2017	0.68402	NPCI	Male	>=55	At the ED of the first hospital	II (Incheon/Gyeonggi)	LEMC_Tertiary hospital with 300-499 beds	Blunt	No
171009	2017	1.73721	NP	Female	>=55	After hospitalization at the first hospital	II (Incheon/Gyeonggi)	LEMC_Tertiary hospital with 300-499 beds	Blunt	No
171010	2017	1.73721	PP	Male	>=55	After hospitalization at the first hospital	II (Incheon/Gyeonggi)	LEMC_Tertiary hospital with 300-499 beds	Blunt	No
171011	2017	1.63275	NP	Male	15-54	After hospitalization at the first hospital	II (Incheon/Gyeonggi)	LEMC_Tertiary hospital with 300-499 beds	Blunt	No
171012	2017	1.73721	NP	Male	>=55	After hospitalization at the first hospital	II (Incheon/Gyeonggi)	LEMC_Tertiary hospital with 300-499 beds	Blunt	No
171013	2017	1.28938	NP	Male	15-54	DOA at the first hospital	II (Incheon/Gyeonggi)	LEMC_Tertiary hospital with 300-499 beds	Other/unknown	No
171014	2017	1.63275	NPCI	Male	15-54	After hospitalization at the first hospital	II (Incheon/Gyeonggi)	LEMC_Tertiary hospital with 300-499 beds	Blunt	No
171016	2017	2.10259	NP	Male	>=55	Transfer to the second or additional hospitals	II (Incheon/Gyeonggi)	LEMC_Tertiary hospital with 300-499 beds	Penetrating	Yes
171017	2017	1.28938	NP	Female	>=55	DOA at the first hospital	II (Incheon/Gyeonggi)	LEMC_Tertiary hospital with 300-499 beds	Blunt	No
171020	2017	2.03926	NP	Male	>=55	Transfer to the second or additional hospitals	II (Incheon/Gyeonggi)	LEMI	Blunt	Yes
171022	2017	1.78684	NP	Male	>=55	After hospitalization at the first hospital	II (Incheon/Gyeonggi)	LEMC_Tertiary hospital with 300-499 beds	Blunt	No
171023	2017	1.40005	NPCI	Male	15-54	DOA at the first hospital	II (Incheon/Gyeonggi)	LEMC_Tertiary hospital with 300-499 beds	Blunt	No
171024	2017	1.40005	NP	Male	15-54	DOA at the first hospital	II (Incheon/Gyeonggi)	LEMC_Tertiary hospital with 300-499 beds	Blunt	No
171026	2017	1.78684	NP	Female	>=55	After hospitalization at the first hospital	II (Incheon/Gyeonggi)	LEMC_Tertiary hospital with 300-499 beds	Blunt	No
171028	2017	1.40005	NP	Female	15-54	DOA at the first hospital	II (Incheon/Gyeonggi)	LEMC_Tertiary hospital with 300-499 beds	Blunt	No
171029	2017	1.78684	NP	Female	>=55	After hospitalization at the first hospital	II (Incheon/Gyeonggi)	LEMC_Tertiary hospital with 300-499 beds	Blunt	No
171030	2017	1.3995	NP	Male	15-54	After hospitalization at the first hospital	II (Incheon/Gyeonggi)	LEMC_Tertiary hospital with 300-499 beds	Blunt	No
171031	2017	1.40005	NPCI	Male	>=55	DOA at the first hospital	II (Incheon/Gyeonggi)	LEMC_Tertiary hospital with 300-499 beds	Blunt	No
171032	2017	1.40005	NP	Female	15-54	DOA at the first hospital	II (Incheon/Gyeonggi)	LEMC_Tertiary hospital with 300-499 beds	Blunt	No
171033	2017	1.78684	NP	Female	>=55	After hospitalization at the first hospital	II (Incheon/Gyeonggi)	LEMC_Tertiary hospital with 300-499 beds	Blunt	No
171034	2017	1.40005	NP	Male	>=55	DOA at the first hospital	II (Incheon/Gyeonggi)	LEMC_Tertiary hospital with 300-499 beds	Blunt	No
171036	2017	1.78684	NPCI	Male	>=55	After hospitalization at the first hospital	II (Incheon/Gyeonggi)	LEMC_Tertiary hospital with 300-499 beds	Blunt	No
171037	2017	1.3995	NP	Male	15-54	After hospitalization at the first hospital	II (Incheon/Gyeonggi)	LEMC_Tertiary hospital with 300-499 beds	Blunt	No
171038	2017	1.7589	PP	Male	>=55	At the ED of the first hospital	II (Incheon/Gyeonggi)	LEMC_Tertiary hospital with 300-499 beds	Blunt	No
171039	2017	1.78684	NPCI	Male	>=55	After hospitalization at the first hospital	II (Incheon/Gyeonggi)	LEMC_Tertiary hospital with 300-499 beds	Blunt	No
171043	2017	0.48182	PP	Female	>=55	After hospitalization at the first hospital	II (Incheon/Gyeonggi)	REMC	Blunt	No
171044	2017	0.22622	NP	Male	<=14	DOA at the first hospital	II (Incheon/Gyeonggi)	REMC	Blunt	No
171045	2017	0.2832	P	Male	15-54	After hospitalization at the first hospital	II (Incheon/Gyeonggi)	REMC	Other/unknown	No
171046	2017	0.45958	NP	Male	>=55	DOA at the first hospital	II (Incheon/Gyeonggi)	REMC	Blunt	No
171048	2017	0.48182	PP	Male	>=55	After hospitalization at the first hospital	II (Incheon/Gyeonggi)	REMC	Blunt	No
171050	2017	0.48182	PP	Male	>=55	After hospitalization at the first hospital	II (Incheon/Gyeonggi)	REMC	Blunt	No
171051	2017	0.35504	NP	Male	>=55	At the ED of the first hospital	II (Incheon/Gyeonggi)	REMC	Blunt	No
171056	2017	0.2832	NPCI	Male	15-54	After hospitalization at the first hospital	II (Incheon/Gyeonggi)	REMC	Blunt	No
171059	2017	0.48182	NP	Male	>=55	After hospitalization at the first hospital	II (Incheon/Gyeonggi)	REMC	Blunt	No
171061	2017	0.96596	PP	Female	>=55	After hospitalization at the first hospital	II (Incheon/Gyeonggi)	RTC_Designated, but not operated	Blunt	No
171063	2017	0.96596	NP	Male	>=55	After hospitalization at the first hospital	II (Incheon/Gyeonggi)	RTC_Designated, but not operated	Blunt	No
171064	2017	0.94401	NP	Male	15-54	After hospitalization at the first hospital	II (Incheon/Gyeonggi)	RTC_Designated, but not operated	Blunt	No
171065	2017	1.9074	P	Male	15-54	Transfer to the second or additional hospitals	II (Incheon/Gyeonggi)	RTC_Designated, but not operated	Blunt	Yes
171066	2017	1.0915	NP	Male	>=55	DOA at the first hospital	II (Incheon/Gyeonggi)	RTC_Designated, but not operated	Blunt	No
171068	2017	0.96596	NPCI	Male	>=55	After hospitalization at the first hospital	II (Incheon/Gyeonggi)	RTC_Designated, but not operated	Blunt	No
171070	2017	0.96596	NPCI	Male	>=55	After hospitalization at the first hospital	II (Incheon/Gyeonggi)	RTC_Designated, but not operated	Blunt	No
171074	2017	0.96596	NP	Male	>=55	After hospitalization at the first hospital	II (Incheon/Gyeonggi)	RTC_Designated, but not operated	Blunt	No
171075	2017	0.94401	NPCI	Female	15-54	After hospitalization at the first hospital	II (Incheon/Gyeonggi)	RTC_Designated, but not operated	Blunt	No
171076	2017	0.96932	NP	Male	>=55	Transfer to the second or additional hospitals	II (Incheon/Gyeonggi)	RTC_Designated, but not operated	Blunt	Yes
171077	2017	0.96596	PP	Female	>=55	After hospitalization at the first hospital	II (Incheon/Gyeonggi)	RTC_Designated, but not operated	Blunt	No
171078	2017	0.22622	NP	Male	<=14	After hospitalization at the first hospital	II (Incheon/Gyeonggi)	RTC_Designated, but not operated	Blunt	No
171079	2017	0.22622	NP	Male	<=14	After hospitalization at the first hospital	II (Incheon/Gyeonggi)	RTC_Designated, but not operated	Blunt	No
171081	2017	1.0915	NP	Male	>=55	DOA at the first hospital	II (Incheon/Gyeonggi)	RTC_Designated, but not operated	Blunt	No
171082	2017	1.0915	NPCI	Male	>=55	DOA at the first hospital	II (Incheon/Gyeonggi)	RTC_Designated, but not operated	Blunt	No
171083	2017	0.82843	NP	Female	15-54	At the ED of the first hospital	II (Incheon/Gyeonggi)	RTC_Designated, but not operated	Other/unknown	No
171085	2017	1.0915	NP	Male	>=55	DOA at the first hospital	II (Incheon/Gyeonggi)	RTC_Designated, but not operated	Blunt	No
171086	2017	0.96596	PP	Male	>=55	After hospitalization at the first hospital	II (Incheon/Gyeonggi)	RTC_Designated, but not operated	Blunt	No
171088	2017	0.94401	NPCI	Male	15-54	After hospitalization at the first hospital	II (Incheon/Gyeonggi)	RTC_Designated, but not operated	Blunt	No
171089	2017	0.96932	NP	Male	>=55	Transfer to the second or additional hospitals	II (Incheon/Gyeonggi)	RTC_Designated, but not operated	Blunt	Yes
171090	2017	0.82843	PP	Female	>=55	At the ED of the first hospital	II (Incheon/Gyeonggi)	RTC_Designated, but not operated	Blunt	No
8	2015	2.28997	NP	Male	15-54	After hospitalization at the first hospital	III (Daejeon/Chungcheong/Gangwon)	RTC_Designated, but not operated	Blunt	No
39	2015	0.8037	PP	Male	>=55	Transfer to the second or additional hospitals	III (Daejeon/Chungcheong/Gangwon)	RTC_Designated and operated	Blunt	Yes
43	2015	0.28285	NP	Male	>=55	After hospitalization at the first hospital	III (Daejeon/Chungcheong/Gangwon)	REMC	Blunt	No
57	2015	0.25611	NPCI	Male	<=14	Transfer to the second or additional hospitals	III (Daejeon/Chungcheong/Gangwon)	RTC_Designated and operated	Blunt	Yes
59	2015	0.35477	NP	Male	15-54	After hospitalization at the first hospital	III (Daejeon/Chungcheong/Gangwon)	RTC_Designated and operated	Blunt	No
76	2015	6.68327	NP	Male	>=55	Transfer to the second or additional hospitals	III (Daejeon/Chungcheong/Gangwon)	RTC_Designated, but not operated	Blunt	Yes
80	2015	0.62892	NPCI	Male	15-54	After hospitalization at the first hospital	III (Daejeon/Chungcheong/Gangwon)	RTC_Designated and operated	Blunt	No
176	2015	0.25611	PP	Male	>=55	Transfer to the second or additional hospitals	III (Daejeon/Chungcheong/Gangwon)	REMC	Blunt	Yes
193	2015	0.25611	P	Male	<=14	After hospitalization at the first hospital	III (Daejeon/Chungcheong/Gangwon)	REMC	Blunt	No
245	2015	2.29893	PP	Male	>=55	After hospitalization at the first hospital	III (Daejeon/Chungcheong/Gangwon)	LEMC_Tertiary hospital with 300-499 beds	Blunt	No
255	2015	0.35477	NPCI	Male	15-54	After hospitalization at the first hospital	III (Daejeon/Chungcheong/Gangwon)	RTC_Designated and operated	Blunt	Yes
260	2015	0.25611	NPCI	Male	15-54	After hospitalization at the first hospital	III (Daejeon/Chungcheong/Gangwon)	REMC	Blunt	No
268	2015	0.25611	PP	Male	15-54	After hospitalization at the first hospital	III (Daejeon/Chungcheong/Gangwon)	REMC	Blunt	No
269	2015	0.321	NPCI	Male	15-54	Transfer to the second or additional hospitals	III (Daejeon/Chungcheong/Gangwon)	RTC_Designated and operated	Blunt	Yes
273	2015	0.428	PP	Female	15-54	Transfer to the second or additional hospitals	III (Daejeon/Chungcheong/Gangwon)	RTC_Designated and operated	Blunt	Yes
322	2015	0.25611	NP	Male	>=55	After hospitalization at the first hospital	III (Daejeon/Chungcheong/Gangwon)	REMC	Blunt	No
355	2015	0.25611	PP	Male	15-54	After hospitalization at the first hospital	III (Daejeon/Chungcheong/Gangwon)	REMC	Blunt	No
366	2015	0.25611	NPCI	Male	15-54	After hospitalization at the first hospital	III (Daejeon/Chungcheong/Gangwon)	REMC	Blunt	No
397	2015	0.8037	NPCI	Male	>=55	Transfer to the second or additional hospitals	III (Daejeon/Chungcheong/Gangwon)	RTC_Designated and operated	Blunt	Yes
510	2015	0.25611	P	Male	15-54	After hospitalization at the first hospital	III (Daejeon/Chungcheong/Gangwon)	REMC	Blunt	No
520	2015	0.36686	NP	Male	15-54	Transfer to the second or additional hospitals	III (Daejeon/Chungcheong/Gangwon)	REMC	Blunt	Yes
536	2015	0.25611	NP	Female	>=55	After hospitalization at the first hospital	III (Daejeon/Chungcheong/Gangwon)	REMC	Blunt	No
538	2015	0.35477	PP	Female	15-54	After hospitalization at the first hospital	III (Daejeon/Chungcheong/Gangwon)	RTC_Designated and operated	Blunt	No
566	2015	0.25611	PP	Female	15-54	After hospitalization at the first hospital	III (Daejeon/Chungcheong/Gangwon)	REMC	Blunt	Yes
622	2015	1.56135	NP	Male	15-54	After hospitalization at the first hospital	III (Daejeon/Chungcheong/Gangwon)	LEMC_Tertiary hospital with 300-499 beds	Blunt	No
731	2015	0.25611	P	Male	>=55	After hospitalization at the first hospital	III (Daejeon/Chungcheong/Gangwon)	REMC	Blunt	No
776	2015	1.06067	PP	Male	>=55	After hospitalization at the first hospital	III (Daejeon/Chungcheong/Gangwon)	RTC_Designated and operated	Blunt	No
791	2015	0.25611	NP	Male	15-54	After hospitalization at the first hospital	III (Daejeon/Chungcheong/Gangwon)	REMC	Blunt	No
802	2015	0.75131	NPCI	Female	>=55	After hospitalization at the first hospital	III (Daejeon/Chungcheong/Gangwon)	REMC	Blunt	No
806	2015	0.28285	NP	Female	>=55	After hospitalization at the first hospital	III (Daejeon/Chungcheong/Gangwon)	REMC	Blunt	No
887	2015	0.8037	NPCI	Female	>=55	Transfer to the second or additional hospitals	III (Daejeon/Chungcheong/Gangwon)	RTC_Designated and operated	Blunt	Yes
918	2015	0.25876	NP	Male	>=55	Transfer to the second or additional hospitals	III (Daejeon/Chungcheong/Gangwon)	REMC	Blunt	Yes
928	2015	0.68185	NP	Male	>=55	After hospitalization at the first hospital	III (Daejeon/Chungcheong/Gangwon)	RTC_Designated and operated	Blunt	No
995	2015	0.25611	NPCI	Male	15-54	After hospitalization at the first hospital	III (Daejeon/Chungcheong/Gangwon)	REMC	Blunt	No
1032	2015	2.3877	PP	Male	>=55	After hospitalization at the first hospital	III (Daejeon/Chungcheong/Gangwon)	LEMC_Tertiary hospital with <300 beds	Blunt	unknown
1047	2015	2.28997	PP	Male	15-54	After hospitalization at the first hospital	III (Daejeon/Chungcheong/Gangwon)	RTC_Designated, but not operated	Blunt	No
1081	2015	0.68185	NPCI	Male	>=55	After hospitalization at the first hospital	III (Daejeon/Chungcheong/Gangwon)	RTC_Designated and operated	Blunt	No
1084	2015	0.59983	NP	Male	>=55	Transfer to the second or additional hospitals	III (Daejeon/Chungcheong/Gangwon)	REMC	Blunt	Yes
1176	2015	0.321	NP	Male	15-54	Transfer to the second or additional hospitals	III (Daejeon/Chungcheong/Gangwon)	RTC_Designated and operated	Blunt	Yes
1319	2015	2.28997	P	Male	15-54	After hospitalization at the first hospital	III (Daejeon/Chungcheong/Gangwon)	RTC_Designated, but not operated	Blunt	No
1346	2015	0.25611	PP	Male	>=55	After hospitalization at the first hospital	III (Daejeon/Chungcheong/Gangwon)	REMC	Blunt	No
1395	2015	0.25611	PP	Male	>=55	After hospitalization at the first hospital	III (Daejeon/Chungcheong/Gangwon)	REMC	Blunt	No
1430	2015	0.25876	NPCI	Male	>=55	Transfer to the second or additional hospitals	III (Daejeon/Chungcheong/Gangwon)	REMC	Blunt	No
1438	2015	0.321	NPCI	Male	15-54	Transfer to the second or additional hospitals	III (Daejeon/Chungcheong/Gangwon)	RTC_Designated and operated	Blunt	Yes
1445	2015	0.75131	NP	Female	>=55	After hospitalization at the first hospital	III (Daejeon/Chungcheong/Gangwon)	REMC	Blunt	No
1501	2015	0.8037	NPCI	Male	>=55	Transfer to the second or additional hospitals	III (Daejeon/Chungcheong/Gangwon)	RTC_Designated and operated	Blunt	Yes
1576	2015	4.96568	NP	Male	>=55	After hospitalization at the first hospital	III (Daejeon/Chungcheong/Gangwon)	RTC_Designated, but not operated	Blunt	No
1622	2015	2.29893	NP	Male	>=55	After hospitalization at the first hospital	III (Daejeon/Chungcheong/Gangwon)	LEMC_Tertiary hospital with 300-499 beds	Blunt	No
1664	2015	0.25876	PP	Male	>=55	Transfer to the second or additional hospitals	III (Daejeon/Chungcheong/Gangwon)	REMC	Blunt	No
1717	2015	0.28285	NP	Male	>=55	After hospitalization at the first hospital	III (Daejeon/Chungcheong/Gangwon)	REMC	Blunt	No
1766	2015	0.25876	NPCI	Female	>=55	Transfer to the second or additional hospitals	III (Daejeon/Chungcheong/Gangwon)	REMC	Blunt	No
1768	2015	0.36686	NPCI	Female	15-54	Transfer to the second or additional hospitals	III (Daejeon/Chungcheong/Gangwon)	REMC	Other/unknown	Yes
1799	2015	0.28285	P	Female	>=55	After hospitalization at the first hospital	III (Daejeon/Chungcheong/Gangwon)	REMC	Blunt	No
1803	2015	0.68185	NPCI	Female	>=55	After hospitalization at the first hospital	III (Daejeon/Chungcheong/Gangwon)	RTC_Designated and operated	Blunt	No
1832	2015	0.25611	NPCI	Female	15-54	After hospitalization at the first hospital	III (Daejeon/Chungcheong/Gangwon)	REMC	Blunt	No
1912	2015	0.27247	NP	Male	<=14	After hospitalization at the first hospital	III (Daejeon/Chungcheong/Gangwon)	LEMC_Tertiary hospital with 300-499 beds	Blunt	No
1958	2015	0.68185	P	Male	>=55	After hospitalization at the first hospital	III (Daejeon/Chungcheong/Gangwon)	RTC_Designated and operated	Blunt	No
2028	2015	0.62892	NPCI	Male	15-54	After hospitalization at the first hospital	III (Daejeon/Chungcheong/Gangwon)	RTC_Designated and operated	Blunt	No
2067	2015	1.06067	P	Male	>=55	After hospitalization at the first hospital	III (Daejeon/Chungcheong/Gangwon)	RTC_Designated and operated	Blunt	unknown
2123	2015	0.28285	PP	Male	>=55	After hospitalization at the first hospital	III (Daejeon/Chungcheong/Gangwon)	REMC	Blunt	No
2149	2015	0.75131	NP	Female	>=55	After hospitalization at the first hospital	III (Daejeon/Chungcheong/Gangwon)	REMC	Blunt	No
2153	2015	0.25876	PP	Female	>=55	Transfer to the second or additional hospitals	III (Daejeon/Chungcheong/Gangwon)	REMC	Blunt	Yes
2192	2015	2.22479	NP	Female	>=55	Transfer to the second or additional hospitals	III (Daejeon/Chungcheong/Gangwon)	LEMC_Tertiary hospital with <300 beds	Blunt	Yes
2197	2015	0.25611	NP	Male	15-54	Transfer to the second or additional hospitals	III (Daejeon/Chungcheong/Gangwon)	REMC	Blunt	Yes
2214	2015	0.85269	NP	Male	>=55	Transfer to the second or additional hospitals	III (Daejeon/Chungcheong/Gangwon)	RTC_Designated and operated	Blunt	Yes
2225	2015	2.28997	NP	Male	15-54	After hospitalization at the first hospital	III (Daejeon/Chungcheong/Gangwon)	RTC_Designated, but not operated	Blunt	No
2236	2015	0.25611	PP	Male	15-54	Transfer to the second or additional hospitals	III (Daejeon/Chungcheong/Gangwon)	REMC	Blunt	Yes
2307	2015	0.25876	P	Female	>=55	Transfer to the second or additional hospitals	III (Daejeon/Chungcheong/Gangwon)	REMC	Blunt	Yes
2336	2015	0.25611	PP	Male	15-54	After hospitalization at the first hospital	III (Daejeon/Chungcheong/Gangwon)	REMC	Blunt	No
2341	2015	0.68185	PP	Male	>=55	After hospitalization at the first hospital	III (Daejeon/Chungcheong/Gangwon)	RTC_Designated and operated	Blunt	No
2370	2015	1.06067	PP	Female	>=55	After hospitalization at the first hospital	III (Daejeon/Chungcheong/Gangwon)	RTC_Designated and operated	Blunt	No
2402	2015	2.22479	NP	Male	>=55	Transfer to the second or additional hospitals	III (Daejeon/Chungcheong/Gangwon)	LEMC_Tertiary hospital with <300 beds	Blunt	Yes
2404	2015	0.25611	NP	Male	>=55	Transfer to the second or additional hospitals	III (Daejeon/Chungcheong/Gangwon)	REMC	Blunt	Yes
2473	2015	0.25611	PP	Male	>=55	After hospitalization at the first hospital	III (Daejeon/Chungcheong/Gangwon)	REMC	Blunt	No
2633	2015	0.62892	NPCI	Male	15-54	After hospitalization at the first hospital	III (Daejeon/Chungcheong/Gangwon)	RTC_Designated and operated	Blunt	No
2645	2015	0.25611	NPCI	Male	15-54	After hospitalization at the first hospital	III (Daejeon/Chungcheong/Gangwon)	REMC	Blunt	No
2674	2015	0.428	PP	Male	15-54	Transfer to the second or additional hospitals	III (Daejeon/Chungcheong/Gangwon)	RTC_Designated and operated	Blunt	Yes
2781	2015	0.85269	PP	Male	>=55	Transfer to the second or additional hospitals	III (Daejeon/Chungcheong/Gangwon)	RTC_Designated and operated	Blunt	Yes
2806	2015	2.29893	PP	Female	>=55	After hospitalization at the first hospital	III (Daejeon/Chungcheong/Gangwon)	LEMC_Tertiary hospital with 300-499 beds	Blunt	No
2876	2015	0.27247	PP	Female	<=14	Transfer to the second or additional hospitals	III (Daejeon/Chungcheong/Gangwon)	RTC_Designated, but not operated	Blunt	Yes
2883	2015	0.8037	NPCI	Male	>=55	Transfer to the second or additional hospitals	III (Daejeon/Chungcheong/Gangwon)	RTC_Designated and operated	Blunt	Yes
2930	2015	0.59983	NPCI	Female	>=55	Transfer to the second or additional hospitals	III (Daejeon/Chungcheong/Gangwon)	REMC	Blunt	Yes
2962	2015	0.75131	NP	Male	>=55	After hospitalization at the first hospital	III (Daejeon/Chungcheong/Gangwon)	REMC	Blunt	No
2980	2015	2.28997	NP	Male	15-54	After hospitalization at the first hospital	III (Daejeon/Chungcheong/Gangwon)	RTC_Designated, but not operated	Blunt	No
3037	2015	2.3877	PP	Female	>=55	After hospitalization at the first hospital	III (Daejeon/Chungcheong/Gangwon)	LEMC_Tertiary hospital with <300 beds	Blunt	No
3079	2015	0.68185	NPCI	Male	>=55	After hospitalization at the first hospital	III (Daejeon/Chungcheong/Gangwon)	RTC_Designated and operated	Blunt	No
3151	2015	1.06067	NPCI	Female	>=55	After hospitalization at the first hospital	III (Daejeon/Chungcheong/Gangwon)	RTC_Designated and operated	Blunt	No
3198	2015	0.59983	P	Female	>=55	Transfer to the second or additional hospitals	III (Daejeon/Chungcheong/Gangwon)	REMC	Blunt	Yes
3323	2015	0.36686	PP	Male	15-54	Transfer to the second or additional hospitals	III (Daejeon/Chungcheong/Gangwon)	REMC	Blunt	Yes
3353	2015	0.25611	NP	Female	15-54	After hospitalization at the first hospital	III (Daejeon/Chungcheong/Gangwon)	REMC	Blunt	No
3391	2015	1.06067	PP	Male	>=55	After hospitalization at the first hospital	III (Daejeon/Chungcheong/Gangwon)	RTC_Designated and operated	Blunt	No
3404	2015	4.96568	NP	Female	>=55	After hospitalization at the first hospital	III (Daejeon/Chungcheong/Gangwon)	RTC_Designated, but not operated	Blunt	No
3421	2015	0.27247	NP	Male	<=14	After hospitalization at the first hospital	III (Daejeon/Chungcheong/Gangwon)	RTC_Designated, but not operated	Blunt	No
3494	2015	0.428	NP	Female	15-54	Transfer to the second or additional hospitals	III (Daejeon/Chungcheong/Gangwon)	RTC_Designated and operated	Blunt	Yes
3504	2015	0.85269	NP	Female	>=55	Transfer to the second or additional hospitals	III (Daejeon/Chungcheong/Gangwon)	RTC_Designated and operated	Blunt	Yes
3566	2015	6.68327	NP	Female	>=55	Transfer to the second or additional hospitals	III (Daejeon/Chungcheong/Gangwon)	RTC_Designated, but not operated	Blunt	Yes
3666	2015	0.25876	NP	Female	>=55	Transfer to the second or additional hospitals	III (Daejeon/Chungcheong/Gangwon)	REMC	Blunt	No
3750	2015	0.35477	PP	Male	15-54	After hospitalization at the first hospital	III (Daejeon/Chungcheong/Gangwon)	RTC_Designated and operated	Blunt	No
3759	2015	2.3877	NP	Male	>=55	After hospitalization at the first hospital	III (Daejeon/Chungcheong/Gangwon)	LEMC_Tertiary hospital with <300 beds	Blunt	No
3906	2015	0.8037	PP	Male	>=55	Transfer to the second or additional hospitals	III (Daejeon/Chungcheong/Gangwon)	RTC_Designated and operated	Blunt	Yes
3939	2015	0.85269	NPCI	Male	>=55	Transfer to the second or additional hospitals	III (Daejeon/Chungcheong/Gangwon)	RTC_Designated and operated	Blunt	Yes
4051	2015	0.25611	PP	Female	>=55	After hospitalization at the first hospital	III (Daejeon/Chungcheong/Gangwon)	REMC	Blunt	No
4059	2015	0.25611	NP	Male	>=55	After hospitalization at the first hospital	III (Daejeon/Chungcheong/Gangwon)	REMC	Blunt	No
4107	2015	0.51348	NP	Male	>=55	DOA at the first hospital	III (Daejeon/Chungcheong/Gangwon)	RTC_Designated and operated	Blunt	No
4120	2015	0.25611	NP	Male	>=55	DOA at the first hospital	III (Daejeon/Chungcheong/Gangwon)	REMC	Blunt	No
4148	2015	0.25611	NP	Male	>=55	DOA at the first hospital	III (Daejeon/Chungcheong/Gangwon)	REMC	Blunt	No
4160	2015	0.81802	NP	Male	>=55	DOA at the first hospital	III (Daejeon/Chungcheong/Gangwon)	LEMC_Tertiary hospital with 300-499 beds	Other/unknown	No
4195	2015	0.51348	NP	Male	15-54	DOA at the first hospital	III (Daejeon/Chungcheong/Gangwon)	RTC_Designated and operated	Blunt	No
4205	2015	0.81802	NP	Male	15-54	DOA at the first hospital	III (Daejeon/Chungcheong/Gangwon)	LEMC_Tertiary hospital with 300-499 beds	Blunt	No
4250	2015	0.25611	NP	Female	>=55	DOA at the first hospital	III (Daejeon/Chungcheong/Gangwon)	REMC	Blunt	No
4256	2015	0.25611	NP	Male	15-54	DOA at the first hospital	III (Daejeon/Chungcheong/Gangwon)	REMC	Blunt	No
4259	2015	0.25611	NP	Female	<=14	DOA at the first hospital	III (Daejeon/Chungcheong/Gangwon)	RTC_Designated and operated	Other/unknown	No
4429	2015	0.25611	NPCI	Male	>=55	DOA at the first hospital	III (Daejeon/Chungcheong/Gangwon)	REMC	Other/unknown	unknown
4477	2015	0.81802	NP	Male	>=55	DOA at the first hospital	III (Daejeon/Chungcheong/Gangwon)	LEMC_Tertiary hospital with 300-499 beds	Blunt	unknown
4480	2015	0.25611	NP	Male	<=14	DOA at the first hospital	III (Daejeon/Chungcheong/Gangwon)	RTC_Designated and operated	Blunt	No
4512	2015	0.51348	NP	Female	>=55	DOA at the first hospital	III (Daejeon/Chungcheong/Gangwon)	RTC_Designated and operated	Blunt	No
4514	2015	0.25611	NPCI	Female	>=55	DOA at the first hospital	III (Daejeon/Chungcheong/Gangwon)	REMC	Blunt	No
4518	2015	0.25611	PP	Female	15-54	DOA at the first hospital	III (Daejeon/Chungcheong/Gangwon)	REMC	Blunt	No
4529	2015	0.25611	NP	Male	>=55	DOA at the first hospital	III (Daejeon/Chungcheong/Gangwon)	REMC	Blunt	No
4543	2015	0.81802	NP	Male	>=55	DOA at the first hospital	III (Daejeon/Chungcheong/Gangwon)	LEMC_Tertiary hospital with 300-499 beds	Blunt	No
4574	2015	0.25611	NPCI	Male	>=55	DOA at the first hospital	III (Daejeon/Chungcheong/Gangwon)	REMC	Blunt	No
4640	2015	0.8037	NPCI	Female	>=55	Transfer to the second or additional hospitals	III (Daejeon/Chungcheong/Gangwon)	RTC_Designated and operated	Blunt	Yes
4656	2015	0.36686	NP	Male	15-54	Transfer to the second or additional hospitals	III (Daejeon/Chungcheong/Gangwon)	REMC	Blunt	Yes
4663	2015	0.25611	NP	Male	15-54	DOA at the first hospital	III (Daejeon/Chungcheong/Gangwon)	REMC	Blunt	No
4665	2015	2.37226	NP	Female	15-54	DOA at the first hospital	III (Daejeon/Chungcheong/Gangwon)	RTC_Designated, but not operated	Blunt	No
4676	2015	0.25611	NP	Male	>=55	DOA at the first hospital	III (Daejeon/Chungcheong/Gangwon)	REMC	Blunt	No
4678	2015	0.50796	NPCI	Male	>=55	DOA at the first hospital	III (Daejeon/Chungcheong/Gangwon)	RTC_Designated and operated	Blunt	No
4709	2015	0.50796	NP	Male	>=55	DOA at the first hospital	III (Daejeon/Chungcheong/Gangwon)	RTC_Designated and operated	Blunt	No
4744	2015	0.25611	NPCI	Male	>=55	DOA at the first hospital	III (Daejeon/Chungcheong/Gangwon)	REMC	Blunt	No
4747	2015	2.37226	NP	Female	>=55	DOA at the first hospital	III (Daejeon/Chungcheong/Gangwon)	RTC_Designated, but not operated	Blunt	No
4809	2015	0.51348	NPCI	Male	>=55	DOA at the first hospital	III (Daejeon/Chungcheong/Gangwon)	RTC_Designated and operated	Blunt	No
4828	2015	0.25611	NP	Male	>=55	DOA at the first hospital	III (Daejeon/Chungcheong/Gangwon)	REMC	Blunt	No
4834	2015	2.37226	NP	Male	>=55	DOA at the first hospital	III (Daejeon/Chungcheong/Gangwon)	RTC_Designated, but not operated	Blunt	No
4872	2015	0.50796	NPCI	Male	>=55	DOA at the first hospital	III (Daejeon/Chungcheong/Gangwon)	RTC_Designated and operated	Blunt	No
4899	2015	0.25611	PP	Male	>=55	DOA at the first hospital	III (Daejeon/Chungcheong/Gangwon)	REMC	Blunt	No
4922	2015	0.50796	NP	Male	>=55	DOA at the first hospital	III (Daejeon/Chungcheong/Gangwon)	RTC_Designated and operated	Blunt	No
4963	2015	0.91693	NP	Male	<=14	DOA at the first hospital	III (Daejeon/Chungcheong/Gangwon)	LEMC_Tertiary hospital with <300 beds	Blunt	No
4980	2015	0.51348	NP	Male	15-54	DOA at the first hospital	III (Daejeon/Chungcheong/Gangwon)	RTC_Designated and operated	Blunt	No
5013	2015	0.51348	NP	Female	>=55	DOA at the first hospital	III (Daejeon/Chungcheong/Gangwon)	RTC_Designated and operated	Blunt	No
5037	2015	0.85269	PP	Female	>=55	Transfer to the second or additional hospitals	III (Daejeon/Chungcheong/Gangwon)	RTC_Designated and operated	Blunt	No
5047	2015	1.77002	NPCI	Male	>=55	DOA at the first hospital	III (Daejeon/Chungcheong/Gangwon)	LEMC_Tertiary hospital with <300 beds	Blunt	No
5058	2015	0.51348	NP	Female	>=55	DOA at the first hospital	III (Daejeon/Chungcheong/Gangwon)	RTC_Designated and operated	Blunt	No
5075	2015	2.37226	NP	Male	>=55	DOA at the first hospital	III (Daejeon/Chungcheong/Gangwon)	RTC_Designated, but not operated	Blunt	No
5077	2015	0.81802	NP	Male	>=55	DOA at the first hospital	III (Daejeon/Chungcheong/Gangwon)	LEMC_Tertiary hospital with 300-499 beds	Blunt	No
5078	2015	0.25611	NP	Male	<=14	DOA at the first hospital	III (Daejeon/Chungcheong/Gangwon)	RTC_Designated and operated	Blunt	No
5096	2015	0.81802	NP	Male	>=55	DOA at the first hospital	III (Daejeon/Chungcheong/Gangwon)	LEMC_Tertiary hospital with 300-499 beds	Blunt	unknown
5108	2015	0.50796	NP	Male	15-54	DOA at the first hospital	III (Daejeon/Chungcheong/Gangwon)	RTC_Designated and operated	Blunt	No
5115	2015	0.25611	NPCI	Male	>=55	DOA at the first hospital	III (Daejeon/Chungcheong/Gangwon)	REMC	Blunt	No
5116	2015	0.25611	NP	Female	>=55	DOA at the first hospital	III (Daejeon/Chungcheong/Gangwon)	REMC	Penetrating	No
5132	2015	0.51348	NP	Female	15-54	DOA at the first hospital	III (Daejeon/Chungcheong/Gangwon)	RTC_Designated and operated	Blunt	No
5159	2015	0.50796	NP	Male	>=55	DOA at the first hospital	III (Daejeon/Chungcheong/Gangwon)	RTC_Designated and operated	Blunt	No
5165	2015	0.25611	NP	Female	>=55	DOA at the first hospital	III (Daejeon/Chungcheong/Gangwon)	REMC	Blunt	No
5196	2015	2.37226	NP	Male	15-54	DOA at the first hospital	III (Daejeon/Chungcheong/Gangwon)	RTC_Designated, but not operated	Blunt	No
5313	2015	8.67821	NP	Male	>=55	DOA at the first hospital	III (Daejeon/Chungcheong/Gangwon)	LEMI	Blunt	No
5389	2015	0.25611	NP	Male	15-54	At the ED of the first hospital	III (Daejeon/Chungcheong/Gangwon)	REMC	Blunt	No
5403	2015	0.25611	NP	Female	>=55	At the ED of the first hospital	III (Daejeon/Chungcheong/Gangwon)	REMC	Blunt	No
5429	2015	0.25611	NPCI	Male	>=55	At the ED of the first hospital	III (Daejeon/Chungcheong/Gangwon)	REMC	Penetrating	No
5454	2015	0.49999	NP	Male	>=55	At the ED of the first hospital	III (Daejeon/Chungcheong/Gangwon)	RTC_Designated and operated	Blunt	No
5481	2015	0.25611	NPCI	Male	<=14	Transfer to the second or additional hospitals	III (Daejeon/Chungcheong/Gangwon)	RTC_Designated and operated	Blunt	Yes
5580	2015	0.25611	PP	Female	>=55	At the ED of the first hospital	III (Daejeon/Chungcheong/Gangwon)	REMC	Blunt	No
5638	2015	0.27247	NPCI	Male	<=14	At the ED of the first hospital	III (Daejeon/Chungcheong/Gangwon)	RTC_Designated, but not operated	Blunt	No
5642	2015	0.25611	NP	Male	15-54	At the ED of the first hospital	III (Daejeon/Chungcheong/Gangwon)	REMC	Blunt	No
5666	2015	0.25611	PP	Female	>=55	At the ED of the first hospital	III (Daejeon/Chungcheong/Gangwon)	REMC	Blunt	No
5670	2015	0.25611	NPCI	Male	15-54	At the ED of the first hospital	III (Daejeon/Chungcheong/Gangwon)	REMC	Blunt	No
5674	2015	0.25611	NPCI	Female	>=55	At the ED of the first hospital	III (Daejeon/Chungcheong/Gangwon)	REMC	Blunt	No
5690	2015	1.56972	NP	Male	>=55	At the ED of the first hospital	III (Daejeon/Chungcheong/Gangwon)	RTC_Designated, but not operated	Blunt	No
5701	2015	2.26435	P	Male	>=55	At the ED of the first hospital	III (Daejeon/Chungcheong/Gangwon)	LEMC_Tertiary hospital with <300 beds	Blunt	unknown
5713	2015	0.25611	PP	Female	15-54	At the ED of the first hospital	III (Daejeon/Chungcheong/Gangwon)	REMC	Blunt	No
5725	2015	1.56972	NP	Male	15-54	At the ED of the first hospital	III (Daejeon/Chungcheong/Gangwon)	RTC_Designated, but not operated	Blunt	No
5751	2015	0.59983	NPCI	Female	>=55	Transfer to the second or additional hospitals	III (Daejeon/Chungcheong/Gangwon)	REMC	Blunt	Yes
5761	2015	0.85269	PP	Female	>=55	Transfer to the second or additional hospitals	III (Daejeon/Chungcheong/Gangwon)	RTC_Designated and operated	Blunt	Yes
5789	2015	0.25611	NPCI	Male	>=55	At the ED of the first hospital	III (Daejeon/Chungcheong/Gangwon)	REMC	Blunt	No
5821	2015	0.25611	PP	Male	15-54	At the ED of the first hospital	III (Daejeon/Chungcheong/Gangwon)	REMC	Blunt	No
5854	2015	0.25611	NP	Female	>=55	At the ED of the first hospital	III (Daejeon/Chungcheong/Gangwon)	REMC	Blunt	No
5887	2015	0.25611	NPCI	Male	>=55	At the ED of the first hospital	III (Daejeon/Chungcheong/Gangwon)	REMC	Blunt	No
5893	2015	1.56972	NP	Male	15-54	At the ED of the first hospital	III (Daejeon/Chungcheong/Gangwon)	RTC_Designated, but not operated	Blunt	No
5956	2015	0.49999	NP	Male	>=55	At the ED of the first hospital	III (Daejeon/Chungcheong/Gangwon)	RTC_Designated and operated	Blunt	No
5965	2015	2.26435	NPCI	Male	>=55	At the ED of the first hospital	III (Daejeon/Chungcheong/Gangwon)	LEMC_Tertiary hospital with <300 beds	Blunt	No
6030	2015	5.64484	NPCI	Male	>=55	Transfer to the second or additional hospitals	III (Daejeon/Chungcheong/Gangwon)	LEMI	Blunt	No
6047	2015	0.36627	NP	Female	>=55	At the ED of the first hospital	III (Daejeon/Chungcheong/Gangwon)	LEMC_Tertiary hospital with 300-499 beds	Blunt	No
6062	2015	0.36627	PP	Male	>=55	At the ED of the first hospital	III (Daejeon/Chungcheong/Gangwon)	LEMC_Tertiary hospital with 300-499 beds	Blunt	No
6080	2015	0.36627	PP	Female	>=55	At the ED of the first hospital	III (Daejeon/Chungcheong/Gangwon)	LEMC_Tertiary hospital with 300-499 beds	Blunt	No
6095	2015	0.36627	PP	Male	15-54	At the ED of the first hospital	III (Daejeon/Chungcheong/Gangwon)	LEMC_Tertiary hospital with 300-499 beds	Blunt	No
6098	2015	0.36627	NP	Male	>=55	At the ED of the first hospital	III (Daejeon/Chungcheong/Gangwon)	LEMC_Tertiary hospital with 300-499 beds	Blunt	unknown
6105	2015	0.36627	NP	Male	>=55	At the ED of the first hospital	III (Daejeon/Chungcheong/Gangwon)	LEMC_Tertiary hospital with 300-499 beds	Blunt	No
6222	2015	7.43181	P	Male	>=55	After hospitalization at the first hospital	III (Daejeon/Chungcheong/Gangwon)	LEMI	Blunt	No
6377	2015	0.25933	PP	Female	>=55	Transfer to the second or additional hospitals	III (Daejeon/Chungcheong/Gangwon)	LEMI	Blunt	Yes
6399	2015	0.29932	PP	Male	>=55	After hospitalization at the first hospital	III (Daejeon/Chungcheong/Gangwon)	LEMI	Blunt	No
6453	2015	0.29932	PP	Male	>=55	After hospitalization at the first hospital	III (Daejeon/Chungcheong/Gangwon)	LEMI	Blunt	No
6475	2015	0.29932	PP	Male	>=55	After hospitalization at the first hospital	III (Daejeon/Chungcheong/Gangwon)	LEMI	Blunt	No
6477	2015	0.29932	PP	Female	>=55	After hospitalization at the first hospital	III (Daejeon/Chungcheong/Gangwon)	LEMI	Blunt	No
6547	2015	0.29932	PP	Male	>=55	After hospitalization at the first hospital	III (Daejeon/Chungcheong/Gangwon)	LEMI	Blunt	No
6691	2015	7.43181	NP	Male	>=55	After hospitalization at the first hospital	III (Daejeon/Chungcheong/Gangwon)	LEMI	Blunt	No
6754	2015	0.42113	NPCI	Male	15-54	Transfer to the second or additional hospitals	III (Daejeon/Chungcheong/Gangwon)	LEMI	Blunt	Yes
6773	2015	0.25933	NP	Male	15-54	After hospitalization at the first hospital	III (Daejeon/Chungcheong/Gangwon)	LEMI	Blunt	Yes
6790	2015	0.42113	PP	Male	15-54	Transfer to the second or additional hospitals	III (Daejeon/Chungcheong/Gangwon)	LEMI	Blunt	Yes
6799	2015	0.29932	PP	Male	>=55	After hospitalization at the first hospital	III (Daejeon/Chungcheong/Gangwon)	LEMI	Blunt	No
6873	2015	0.29932	PP	Male	>=55	After hospitalization at the first hospital	III (Daejeon/Chungcheong/Gangwon)	LEMI	Blunt	No
6902	2015	0.29932	NP	Male	>=55	After hospitalization at the first hospital	III (Daejeon/Chungcheong/Gangwon)	LEMI	Blunt	No
6953	2015	0.25933	NPCI	Female	>=55	Transfer to the second or additional hospitals	III (Daejeon/Chungcheong/Gangwon)	LEMI	Blunt	Yes
6955	2015	0.25933	NP	Male	>=55	Transfer to the second or additional hospitals	III (Daejeon/Chungcheong/Gangwon)	LEMI	Blunt	Yes
6960	2015	0.42113	PP	Male	15-54	Transfer to the second or additional hospitals	III (Daejeon/Chungcheong/Gangwon)	LEMI	Blunt	Yes
6963	2015	0.29932	NP	Female	>=55	After hospitalization at the first hospital	III (Daejeon/Chungcheong/Gangwon)	LEMI	Blunt	No
6964	2015	0.25933	NPCI	Male	>=55	Transfer to the second or additional hospitals	III (Daejeon/Chungcheong/Gangwon)	LEMI	Blunt	Yes
6969	2015	0.25933	NP	Male	>=55	Transfer to the second or additional hospitals	III (Daejeon/Chungcheong/Gangwon)	LEMI	Blunt	Yes
6981	2015	0.25933	NPCI	Male	>=55	Transfer to the second or additional hospitals	III (Daejeon/Chungcheong/Gangwon)	LEMI	Blunt	Yes
6984	2015	0.42113	PP	Female	15-54	Transfer to the second or additional hospitals	III (Daejeon/Chungcheong/Gangwon)	LEMI	Blunt	Yes
170638	2017	0.38137	NPCI	Female	>=55	At the ED of the first hospital	III (Daejeon/Chungcheong/Gangwon)	REMC	Blunt	No
170639	2017	0.45071	NP	Male	>=55	Transfer to the second or additional hospitals	III (Daejeon/Chungcheong/Gangwon)	REMC	Blunt	Yes
170641	2017	0.47394	NP	Male	>=55	After hospitalization at the first hospital	III (Daejeon/Chungcheong/Gangwon)	REMC	Blunt	No
170642	2017	0.41927	NP	Male	15-54	After hospitalization at the first hospital	III (Daejeon/Chungcheong/Gangwon)	REMC	Blunt	No
170643	2017	0.47394	NP	Male	>=55	After hospitalization at the first hospital	III (Daejeon/Chungcheong/Gangwon)	REMC	Blunt	No
170644	2017	0.45071	PP	Male	>=55	Transfer to the second or additional hospitals	III (Daejeon/Chungcheong/Gangwon)	REMC	Blunt	Yes
170646	2017	0.45071	NP	Female	>=55	Transfer to the second or additional hospitals	III (Daejeon/Chungcheong/Gangwon)	REMC	Blunt	Yes
170647	2017	0.45071	NPCI	Male	>=55	Transfer to the second or additional hospitals	III (Daejeon/Chungcheong/Gangwon)	REMC	Blunt	Yes
170648	2017	0.47394	NPCI	Male	>=55	After hospitalization at the first hospital	III (Daejeon/Chungcheong/Gangwon)	REMC	Blunt	No
170649	2017	0.47394	NPCI	Male	>=55	After hospitalization at the first hospital	III (Daejeon/Chungcheong/Gangwon)	REMC	Blunt	No
170651	2017	0.47394	PP	Male	>=55	After hospitalization at the first hospital	III (Daejeon/Chungcheong/Gangwon)	REMC	Blunt	No
170655	2017	0.41927	PP	Male	15-54	After hospitalization at the first hospital	III (Daejeon/Chungcheong/Gangwon)	REMC	Blunt	No
170657	2017	0.47394	NPCI	Male	>=55	After hospitalization at the first hospital	III (Daejeon/Chungcheong/Gangwon)	REMC	Blunt	No
170658	2017	0.45071	NP	Male	>=55	Transfer to the second or additional hospitals	III (Daejeon/Chungcheong/Gangwon)	REMC	Blunt	Yes
170659	2017	0.47394	NPCI	Male	>=55	After hospitalization at the first hospital	III (Daejeon/Chungcheong/Gangwon)	REMC	Blunt	No
170660	2017	0.45071	NP	Male	>=55	Transfer to the second or additional hospitals	III (Daejeon/Chungcheong/Gangwon)	REMC	Blunt	Yes
170665	2017	0.41927	NPCI	Female	15-54	After hospitalization at the first hospital	III (Daejeon/Chungcheong/Gangwon)	REMC	Blunt	No
170666	2017	1.1671	NPCI	Female	>=55	Transfer to the second or additional hospitals	III (Daejeon/Chungcheong/Gangwon)	RTC_Designated and operated	Blunt	Yes
170667	2017	0.90131	NP	Male	15-54	DOA at the first hospital	III (Daejeon/Chungcheong/Gangwon)	RTC_Designated and operated	Blunt	No
170669	2017	0.90131	NP	Male	>=55	DOA at the first hospital	III (Daejeon/Chungcheong/Gangwon)	RTC_Designated and operated	Blunt	No
170670	2017	0.22689	NP	Female	<=14	DOA at the first hospital	III (Daejeon/Chungcheong/Gangwon)	RTC_Designated and operated	Blunt	No
170671	2017	1.1671	NP	Male	>=55	Transfer to the second or additional hospitals	III (Daejeon/Chungcheong/Gangwon)	RTC_Designated and operated	Blunt	Yes
170672	2017	0.90131	NP	Male	>=55	DOA at the first hospital	III (Daejeon/Chungcheong/Gangwon)	RTC_Designated and operated	Blunt	No
170673	2017	0.22689	NPCI	Female	<=14	After hospitalization at the first hospital	III (Daejeon/Chungcheong/Gangwon)	RTC_Designated and operated	Blunt	No
170674	2017	0.90131	NP	Male	15-54	DOA at the first hospital	III (Daejeon/Chungcheong/Gangwon)	RTC_Designated and operated	Blunt	No
170675	2017	0.90131	NP	Male	15-54	DOA at the first hospital	III (Daejeon/Chungcheong/Gangwon)	RTC_Designated and operated	Blunt	No
170677	2017	1.09977	NP	Female	15-54	After hospitalization at the first hospital	III (Daejeon/Chungcheong/Gangwon)	RTC_Designated and operated	Blunt	No
170678	2017	1.1671	P	Male	>=55	Transfer to the second or additional hospitals	III (Daejeon/Chungcheong/Gangwon)	RTC_Designated and operated	Blunt	Yes
170679	2017	1.1671	PP	Male	>=55	Transfer to the second or additional hospitals	III (Daejeon/Chungcheong/Gangwon)	RTC_Designated and operated	Blunt	Yes
170680	2017	1.09977	NPCI	Male	15-54	After hospitalization at the first hospital	III (Daejeon/Chungcheong/Gangwon)	RTC_Designated and operated	Blunt	No
170681	2017	1.1671	NPCI	Male	>=55	Transfer to the second or additional hospitals	III (Daejeon/Chungcheong/Gangwon)	RTC_Designated and operated	Blunt	Yes
170683	2017	1.23872	NP	Male	>=55	After hospitalization at the first hospital	III (Daejeon/Chungcheong/Gangwon)	RTC_Designated and operated	Blunt	No
170685	2017	1.72411	NPCI	Male	15-54	Transfer to the second or additional hospitals	III (Daejeon/Chungcheong/Gangwon)	RTC_Designated and operated	Blunt	Yes
170687	2017	1.23872	NP	Female	>=55	After hospitalization at the first hospital	III (Daejeon/Chungcheong/Gangwon)	RTC_Designated and operated	Blunt	No
170688	2017	0.90131	NP	Female	15-54	DOA at the first hospital	III (Daejeon/Chungcheong/Gangwon)	RTC_Designated and operated	Blunt	No
170691	2017	1.23872	NP	Female	>=55	After hospitalization at the first hospital	III (Daejeon/Chungcheong/Gangwon)	RTC_Designated and operated	Blunt	No
170692	2017	1.23872	PP	Male	>=55	After hospitalization at the first hospital	III (Daejeon/Chungcheong/Gangwon)	RTC_Designated and operated	Blunt	No
170693	2017	1.09977	NP	Male	15-54	After hospitalization at the first hospital	III (Daejeon/Chungcheong/Gangwon)	RTC_Designated and operated	Other/unknown	No
170694	2017	1.1671	NP	Male	>=55	Transfer to the second or additional hospitals	III (Daejeon/Chungcheong/Gangwon)	RTC_Designated and operated	Blunt	Yes
170696	2017	0.5085	NP	Male	>=55	At the ED of the first hospital	III (Daejeon/Chungcheong/Gangwon)	REMC	Blunt	No
170698	2017	0.33098	NP	Female	15-54	DOA at the first hospital	III (Daejeon/Chungcheong/Gangwon)	REMC	Blunt	No
170701	2017	0.50783	NP	Male	>=55	After hospitalization at the first hospital	III (Daejeon/Chungcheong/Gangwon)	REMC	Blunt	No
170702	2017	0.50783	NP	Male	>=55	After hospitalization at the first hospital	III (Daejeon/Chungcheong/Gangwon)	REMC	Blunt	No
170704	2017	0.50783	NP	Male	>=55	After hospitalization at the first hospital	III (Daejeon/Chungcheong/Gangwon)	REMC	Blunt	No
170705	2017	0.50783	NP	Female	>=55	After hospitalization at the first hospital	III (Daejeon/Chungcheong/Gangwon)	REMC	Blunt	No
170706	2017	0.41849	NP	Female	>=55	Transfer to the second or additional hospitals	III (Daejeon/Chungcheong/Gangwon)	REMC	Blunt	Yes
170709	2017	0.22642	NPCI	Male	<=14	DOA at the first hospital	III (Daejeon/Chungcheong/Gangwon)	REMC	Blunt	No
170710	2017	0.33098	NPCI	Male	>=55	DOA at the first hospital	III (Daejeon/Chungcheong/Gangwon)	REMC	Blunt	No
170713	2017	0.41849	PP	Male	>=55	Transfer to the second or additional hospitals	III (Daejeon/Chungcheong/Gangwon)	REMC	Blunt	Yes
170714	2017	0.5085	NP	Male	15-54	At the ED of the first hospital	III (Daejeon/Chungcheong/Gangwon)	REMC	Blunt	No
170715	2017	0.41849	PP	Male	>=55	Transfer to the second or additional hospitals	III (Daejeon/Chungcheong/Gangwon)	REMC	Blunt	Yes
170716	2017	1.20268	NPCI	Male	>=55	After hospitalization at the first hospital	III (Daejeon/Chungcheong/Gangwon)	LEMI	Blunt	No
170717	2017	2.21671	NPCI	Male	15-54	Transfer to the second or additional hospitals	III (Daejeon/Chungcheong/Gangwon)	LEMC_Tertiary hospital with 300-499 beds	Blunt	Yes
170719	2017	1.09977	NPCI	Female	15-54	After hospitalization at the first hospital	III (Daejeon/Chungcheong/Gangwon)	LEMC_Tertiary hospital with 300-499 beds	Blunt	No
170720	2017	1.72365	NPCI	Male	>=55	After hospitalization at the first hospital	III (Daejeon/Chungcheong/Gangwon)	LEMC_Tertiary hospital with 300-499 beds	Blunt	No
170721	2017	0.66858	P	Male	>=55	At the ED of the first hospital	III (Daejeon/Chungcheong/Gangwon)	LEMC_Tertiary hospital with 300-499 beds	Blunt	No
170722	2017	1.64778	NPCI	Male	>=55	Transfer to the second or additional hospitals	III (Daejeon/Chungcheong/Gangwon)	LEMC_Tertiary hospital with 300-499 beds	Blunt	Yes
170723	2017	1.64778	P	Male	>=55	Transfer to the second or additional hospitals	III (Daejeon/Chungcheong/Gangwon)	LEMC_Tertiary hospital with 300-499 beds	Blunt	Yes
170724	2017	1.09977	NP	Male	15-54	After hospitalization at the first hospital	III (Daejeon/Chungcheong/Gangwon)	LEMC_Tertiary hospital with 300-499 beds	Blunt	No
170725	2017	1.72365	NPCI	Male	>=55	After hospitalization at the first hospital	III (Daejeon/Chungcheong/Gangwon)	LEMC_Tertiary hospital with 300-499 beds	Blunt	No
171091	2017	0.50442	NP	Male	>=55	DOA at the first hospital	III (Daejeon/Chungcheong/Gangwon)	REMC	Blunt	No
171093	2017	0.52575	PP	Male	>=55	Transfer to the second or additional hospitals	III (Daejeon/Chungcheong/Gangwon)	REMC	Blunt	Yes
171094	2017	0.62205	NP	Male	>=55	After hospitalization at the first hospital	III (Daejeon/Chungcheong/Gangwon)	REMC	Blunt	No
171095	2017	0.50442	NP	Male	>=55	DOA at the first hospital	III (Daejeon/Chungcheong/Gangwon)	REMC	Blunt	No
171096	2017	0.52575	NPCI	Female	>=55	Transfer to the second or additional hospitals	III (Daejeon/Chungcheong/Gangwon)	REMC	Blunt	Yes
171097	2017	0.41927	PP	Female	15-54	After hospitalization at the first hospital	III (Daejeon/Chungcheong/Gangwon)	REMC	Blunt	No
171098	2017	0.22642	PP	Male	<=14	After hospitalization at the first hospital	III (Daejeon/Chungcheong/Gangwon)	REMC	Blunt	No
171100	2017	0.36012	NP	Male	15-54	Transfer to the second or additional hospitals	III (Daejeon/Chungcheong/Gangwon)	REMC	Blunt	Yes
171101	2017	0.41927	NP	Male	15-54	After hospitalization at the first hospital	III (Daejeon/Chungcheong/Gangwon)	REMC	Blunt	No
171102	2017	0.50442	NP	Female	15-54	DOA at the first hospital	III (Daejeon/Chungcheong/Gangwon)	REMC	Blunt	No
171103	2017	0.36012	NPCI	Male	15-54	Transfer to the second or additional hospitals	III (Daejeon/Chungcheong/Gangwon)	REMC	Blunt	Yes
171104	2017	0.52575	NPCI	Male	>=55	Transfer to the second or additional hospitals	III (Daejeon/Chungcheong/Gangwon)	REMC	Blunt	Yes
171105	2017	0.67808	NPCI	Female	>=55	At the ED of the first hospital	III (Daejeon/Chungcheong/Gangwon)	REMC	Blunt	No
171107	2017	0.52575	NPCI	Male	>=55	Transfer to the second or additional hospitals	III (Daejeon/Chungcheong/Gangwon)	REMC	Blunt	Yes
171108	2017	0.67808	NP	Male	>=55	At the ED of the first hospital	III (Daejeon/Chungcheong/Gangwon)	REMC	Blunt	No
171109	2017	0.62205	NPCI	Male	>=55	After hospitalization at the first hospital	III (Daejeon/Chungcheong/Gangwon)	REMC	Blunt	No
171110	2017	0.50442	NP	Male	15-54	DOA at the first hospital	III (Daejeon/Chungcheong/Gangwon)	REMC	Blunt	No
171111	2017	0.62205	NP	Female	>=55	After hospitalization at the first hospital	III (Daejeon/Chungcheong/Gangwon)	REMC	Blunt	No
171112	2017	0.36012	NP	Male	15-54	Transfer to the second or additional hospitals	III (Daejeon/Chungcheong/Gangwon)	REMC	Blunt	Yes
171114	2017	0.67808	PP	Female	>=55	At the ED of the first hospital	III (Daejeon/Chungcheong/Gangwon)	REMC	Blunt	No
171115	2017	0.50442	NP	Female	15-54	DOA at the first hospital	III (Daejeon/Chungcheong/Gangwon)	REMC	Blunt	No
171116	2017	0.62205	P	Female	>=55	After hospitalization at the first hospital	III (Daejeon/Chungcheong/Gangwon)	REMC	Blunt	No
171117	2017	0.50442	NPCI	Male	>=55	DOA at the first hospital	III (Daejeon/Chungcheong/Gangwon)	REMC	Blunt	No
171118	2017	0.50442	NP	Male	>=55	DOA at the first hospital	III (Daejeon/Chungcheong/Gangwon)	REMC	Blunt	No
171119	2017	0.62205	NP	Male	>=55	After hospitalization at the first hospital	III (Daejeon/Chungcheong/Gangwon)	REMC	Blunt	No
171120	2017	0.52575	NP	Male	>=55	Transfer to the second or additional hospitals	III (Daejeon/Chungcheong/Gangwon)	REMC	Blunt	Yes
171121	2017	1.15166	NP	Female	>=55	DOA at the first hospital	III (Daejeon/Chungcheong/Gangwon)	LEMC_Tertiary hospital with <300 beds	Blunt	No
171122	2017	2.47741	NPCI	Female	>=55	After hospitalization at the first hospital	III (Daejeon/Chungcheong/Gangwon)	LEMC_Tertiary hospital with <300 beds	Blunt	No
171123	2017	2.47741	NP	Male	>=55	After hospitalization at the first hospital	III (Daejeon/Chungcheong/Gangwon)	LEMC_Tertiary hospital with <300 beds	Other/unknown	No
171125	2017	1.34869	NP	Male	15-54	At the ED of the first hospital	III (Daejeon/Chungcheong/Gangwon)	LEMI	Blunt	No
171127	2017	2.32912	NP	Female	>=55	DOA at the first hospital	III (Daejeon/Chungcheong/Gangwon)	LEMI	Blunt	No
171133	2017	2.32912	NP	Female	>=55	DOA at the first hospital	III (Daejeon/Chungcheong/Gangwon)	LEMI	Blunt	No
171134	2017	1.28652	NP	Male	>=55	After hospitalization at the first hospital	III (Daejeon/Chungcheong/Gangwon)	RTC_Designated and operated	Other/unknown	No
171135	2017	0.22642	NP	Male	<=14	After hospitalization at the first hospital	III (Daejeon/Chungcheong/Gangwon)	RTC_Designated and operated	Blunt	No
171137	2017	1.26082	NP	Female	>=55	DOA at the first hospital	III (Daejeon/Chungcheong/Gangwon)	RTC_Designated and operated	Other/unknown	No
171138	2017	1.26082	NP	Female	>=55	DOA at the first hospital	III (Daejeon/Chungcheong/Gangwon)	RTC_Designated and operated	Blunt	No
171139	2017	1.26082	NP	Female	>=55	DOA at the first hospital	III (Daejeon/Chungcheong/Gangwon)	RTC_Designated and operated	Blunt	No
171140	2017	1.28652	NP	Male	>=55	After hospitalization at the first hospital	III (Daejeon/Chungcheong/Gangwon)	RTC_Designated and operated	Blunt	No
171141	2017	1.28652	NP	Male	>=55	After hospitalization at the first hospital	III (Daejeon/Chungcheong/Gangwon)	RTC_Designated and operated	Blunt	No
171142	2017	1.26763	NPCI	Female	>=55	Transfer to the second or additional hospitals	III (Daejeon/Chungcheong/Gangwon)	RTC_Designated and operated	Blunt	Yes
171143	2017	0.97837	NPCI	Male	15-54	After hospitalization at the first hospital	III (Daejeon/Chungcheong/Gangwon)	RTC_Designated and operated	Blunt	No
171144	2017	0.97837	NPCI	Male	15-54	After hospitalization at the first hospital	III (Daejeon/Chungcheong/Gangwon)	RTC_Designated and operated	Blunt	No
171145	2017	1.26763	PP	Female	>=55	Transfer to the second or additional hospitals	III (Daejeon/Chungcheong/Gangwon)	RTC_Designated and operated	Blunt	Yes
171146	2017	0.22642	NPCI	Male	<=14	Transfer to the second or additional hospitals	III (Daejeon/Chungcheong/Gangwon)	RTC_Designated and operated	Blunt	Yes
171147	2017	0.9003	NP	Male	15-54	Transfer to the second or additional hospitals	III (Daejeon/Chungcheong/Gangwon)	RTC_Designated and operated	Blunt	Yes
171148	2017	1.26082	NP	Male	15-54	DOA at the first hospital	III (Daejeon/Chungcheong/Gangwon)	RTC_Designated and operated	Blunt	No
171149	2017	1.01699	NP	Female	15-54	At the ED of the first hospital	III (Daejeon/Chungcheong/Gangwon)	RTC_Designated and operated	Blunt	Yes
171150	2017	1.26082	NP	Male	15-54	DOA at the first hospital	III (Daejeon/Chungcheong/Gangwon)	RTC_Designated and operated	Blunt	No
171152	2017	1.28652	NP	Male	>=55	After hospitalization at the first hospital	III (Daejeon/Chungcheong/Gangwon)	RTC_Designated and operated	Blunt	No
171154	2017	0.97837	NPCI	Male	15-54	After hospitalization at the first hospital	III (Daejeon/Chungcheong/Gangwon)	RTC_Designated and operated	Blunt	No
171155	2017	1.26763	PP	Male	>=55	Transfer to the second or additional hospitals	III (Daejeon/Chungcheong/Gangwon)	RTC_Designated and operated	Blunt	Yes
171156	2017	1.26082	NP	Male	15-54	DOA at the first hospital	III (Daejeon/Chungcheong/Gangwon)	RTC_Designated and operated	Blunt	No
171158	2017	1.28652	NP	Female	>=55	After hospitalization at the first hospital	III (Daejeon/Chungcheong/Gangwon)	RTC_Designated and operated	Blunt	No
171160	2017	1.26763	PP	Male	>=55	Transfer to the second or additional hospitals	III (Daejeon/Chungcheong/Gangwon)	RTC_Designated and operated	Blunt	Yes
171161	2017	1.28652	NP	Male	>=55	After hospitalization at the first hospital	III (Daejeon/Chungcheong/Gangwon)	RTC_Designated and operated	Blunt	No
171162	2017	1.26082	NP	Male	>=55	DOA at the first hospital	III (Daejeon/Chungcheong/Gangwon)	RTC_Designated and operated	Blunt	No
171164	2017	0.63562	NPCI	Male	15-54	At the ED of the first hospital	III (Daejeon/Chungcheong/Gangwon)	REMC	Blunt	No
171165	2017	0.52409	PP	Male	15-54	After hospitalization at the first hospital	III (Daejeon/Chungcheong/Gangwon)	REMC	Blunt	No
171166	2017	0.22642	NP	Female	<=14	Transfer to the second or additional hospitals	III (Daejeon/Chungcheong/Gangwon)	REMC	Blunt	Yes
171167	2017	0.6057	PP	Female	>=55	After hospitalization at the first hospital	III (Daejeon/Chungcheong/Gangwon)	REMC	Blunt	No
171168	2017	0.6057	NP	Male	>=55	After hospitalization at the first hospital	III (Daejeon/Chungcheong/Gangwon)	REMC	Blunt	No
171169	2017	0.6057	NP	Male	>=55	After hospitalization at the first hospital	III (Daejeon/Chungcheong/Gangwon)	REMC	Blunt	No
171171	2017	0.6057	NPCI	Male	>=55	After hospitalization at the first hospital	III (Daejeon/Chungcheong/Gangwon)	REMC	Blunt	No
171172	2017	0.55325	PP	Male	>=55	Transfer to the second or additional hospitals	III (Daejeon/Chungcheong/Gangwon)	REMC	Blunt	Yes
171173	2017	0.55325	NP	Male	>=55	Transfer to the second or additional hospitals	III (Daejeon/Chungcheong/Gangwon)	REMC	Blunt	Yes
171174	2017	0.55164	NP	Male	>=55	DOA at the first hospital	III (Daejeon/Chungcheong/Gangwon)	REMC	Blunt	No
171175	2017	0.63562	NPCI	Male	15-54	At the ED of the first hospital	III (Daejeon/Chungcheong/Gangwon)	REMC	Blunt	No
171176	2017	0.6057	NPCI	Male	>=55	After hospitalization at the first hospital	III (Daejeon/Chungcheong/Gangwon)	REMC	Blunt	No
171178	2017	0.52409	NPCI	Male	15-54	After hospitalization at the first hospital	III (Daejeon/Chungcheong/Gangwon)	REMC	Blunt	No
171182	2017	0.55325	PP	Male	>=55	Transfer to the second or additional hospitals	III (Daejeon/Chungcheong/Gangwon)	REMC	Blunt	Yes
171185	2017	0.55325	NP	Male	>=55	Transfer to the second or additional hospitals	III (Daejeon/Chungcheong/Gangwon)	REMC	Blunt	Yes
171186	2017	0.55164	NP	Male	15-54	DOA at the first hospital	III (Daejeon/Chungcheong/Gangwon)	REMC	Blunt	No
171187	2017	0.42008	NPCI	Male	15-54	Transfer to the second or additional hospitals	III (Daejeon/Chungcheong/Gangwon)	REMC	Blunt	Yes
171189	2017	0.42008	PP	Male	15-54	Transfer to the second or additional hospitals	III (Daejeon/Chungcheong/Gangwon)	REMC	Blunt	Yes
171191	2017	0.55325	NP	Male	>=55	Transfer to the second or additional hospitals	III (Daejeon/Chungcheong/Gangwon)	REMC	Blunt	Yes
171193	2017	0.42008	NPCI	Male	15-54	Transfer to the second or additional hospitals	III (Daejeon/Chungcheong/Gangwon)	REMC	Blunt	Yes
171194	2017	1.08221	NP	Female	>=55	DOA at the first hospital	III (Daejeon/Chungcheong/Gangwon)	LEMI	Blunt	No
171195	2017	1.72749	NP	Male	15-54	DOA at the first hospital	III (Daejeon/Chungcheong/Gangwon)	LEMC_Tertiary hospital with <300 beds	Blunt	No
171197	2017	0.85429	NP	Male	>=55	At the ED of the first hospital	III (Daejeon/Chungcheong/Gangwon)	LEMC_Tertiary hospital with <300 beds	Blunt	No
171198	2017	0.95125	NP	Male	>=55	DOA at the first hospital	III (Daejeon/Chungcheong/Gangwon)	LEMC_Tertiary hospital with <300 beds	Blunt	No
171199	2017	1.02973	NP	Female	>=55	Transfer to the second or additional hospitals	III (Daejeon/Chungcheong/Gangwon)	LEMC_Tertiary hospital with <300 beds	Blunt	Yes
171203	2017	0.95125	NP	Female	15-54	DOA at the first hospital	III (Daejeon/Chungcheong/Gangwon)	LEMC_Tertiary hospital with <300 beds	Blunt	No
171204	2017	0.95125	NP	Female	>=55	DOA at the first hospital	III (Daejeon/Chungcheong/Gangwon)	LEMC_Tertiary hospital with <300 beds	Blunt	No
171205	2017	0.95125	NP	Male	>=55	DOA at the first hospital	III (Daejeon/Chungcheong/Gangwon)	LEMC_Tertiary hospital with <300 beds	Blunt	No
171206	2017	0.95125	NP	Male	15-54	DOA at the first hospital	III (Daejeon/Chungcheong/Gangwon)	LEMC_Tertiary hospital with <300 beds	Blunt	No
171207	2017	0.95125	NP	Male	>=55	DOA at the first hospital	III (Daejeon/Chungcheong/Gangwon)	LEMC_Tertiary hospital with <300 beds	Blunt	No
171211	2017	0.95125	NP	Male	>=55	DOA at the first hospital	III (Daejeon/Chungcheong/Gangwon)	LEMC_Tertiary hospital with <300 beds	Blunt	No
171214	2017	0.95125	NP	Female	15-54	DOA at the first hospital	III (Daejeon/Chungcheong/Gangwon)	LEMC_Tertiary hospital with <300 beds	Blunt	No
171218	2017	0.90986	PP	Male	>=55	After hospitalization at the first hospital	III (Daejeon/Chungcheong/Gangwon)	LEMI	Blunt	No
171219	2017	0.67075	NP	Female	>=55	Transfer to the second or additional hospitals	III (Daejeon/Chungcheong/Gangwon)	LEMI	Blunt	Yes
171220	2017	0.90986	NP	Female	>=55	After hospitalization at the first hospital	III (Daejeon/Chungcheong/Gangwon)	LEMI	Blunt	No
171221	2017	0.90986	NP	Male	>=55	After hospitalization at the first hospital	III (Daejeon/Chungcheong/Gangwon)	LEMI	Blunt	No
171226	2017	0.99652	NPCI	Male	15-54	After hospitalization at the first hospital	III (Daejeon/Chungcheong/Gangwon)	LEMI	Blunt	Yes
171228	2017	0.67075	NP	Male	>=55	Transfer to the second or additional hospitals	III (Daejeon/Chungcheong/Gangwon)	LEMI	Blunt	Yes
171229	2017	0.90986	NP	Male	>=55	After hospitalization at the first hospital	III (Daejeon/Chungcheong/Gangwon)	LEMI	Blunt	No
171230	2017	0.67075	P	Male	>=55	Transfer to the second or additional hospitals	III (Daejeon/Chungcheong/Gangwon)	LEMI	Blunt	Yes
171231	2017	0.49043	P	Female	>=55	At the ED of the first hospital	III (Daejeon/Chungcheong/Gangwon)	LEMI	Blunt	No
171232	2017	0.9169	PP	Male	15-54	Transfer to the second or additional hospitals	III (Daejeon/Chungcheong/Gangwon)	LEMI	Blunt	Yes
171233	2017	0.90986	NP	Female	>=55	After hospitalization at the first hospital	III (Daejeon/Chungcheong/Gangwon)	LEMI	Blunt	No
171234	2017	0.90986	NP	Female	>=55	After hospitalization at the first hospital	III (Daejeon/Chungcheong/Gangwon)	LEMI	Blunt	No
171235	2017	0.90986	NP	Female	>=55	After hospitalization at the first hospital	III (Daejeon/Chungcheong/Gangwon)	LEMI	Blunt	Yes
171236	2017	0.67075	NP	Female	>=55	Transfer to the second or additional hospitals	III (Daejeon/Chungcheong/Gangwon)	LEMI	Blunt	Yes
171237	2017	0.9169	P	Male	15-54	Transfer to the second or additional hospitals	III (Daejeon/Chungcheong/Gangwon)	LEMI	Blunt	Yes
171240	2017	0.93779	NP	Male	>=55	DOA at the first hospital	III (Daejeon/Chungcheong/Gangwon)	RTC_Designated, but not operated	Blunt	No
171241	2017	0.93779	NP	Male	15-54	DOA at the first hospital	III (Daejeon/Chungcheong/Gangwon)	RTC_Designated, but not operated	Blunt	No
171242	2017	0.76275	NP	Male	15-54	At the ED of the first hospital	III (Daejeon/Chungcheong/Gangwon)	RTC_Designated, but not operated	Blunt	No
171246	2017	0.93779	NP	Male	>=55	DOA at the first hospital	III (Daejeon/Chungcheong/Gangwon)	RTC_Designated, but not operated	Blunt	No
171247	2017	0.93779	NPCI	Male	>=55	DOA at the first hospital	III (Daejeon/Chungcheong/Gangwon)	RTC_Designated, but not operated	Blunt	No
171248	2017	0.84267	NP	Female	>=55	After hospitalization at the first hospital	III (Daejeon/Chungcheong/Gangwon)	RTC_Designated, but not operated	Blunt	No
171251	2017	0.83854	NPCI	Male	15-54	After hospitalization at the first hospital	III (Daejeon/Chungcheong/Gangwon)	RTC_Designated, but not operated	Blunt	No
171252	2017	0.93779	NP	Male	15-54	DOA at the first hospital	III (Daejeon/Chungcheong/Gangwon)	RTC_Designated, but not operated	Blunt	No
171253	2017	0.76275	NP	Male	>=55	At the ED of the first hospital	III (Daejeon/Chungcheong/Gangwon)	RTC_Designated, but not operated	Blunt	No
171255	2017	0.81128	NPCI	Female	>=55	Transfer to the second or additional hospitals	III (Daejeon/Chungcheong/Gangwon)	RTC_Designated, but not operated	Blunt	Yes
171256	2017	0.93779	NP	Female	>=55	DOA at the first hospital	III (Daejeon/Chungcheong/Gangwon)	RTC_Designated, but not operated	Blunt	No
171257	2017	0.84267	NPCI	Female	>=55	After hospitalization at the first hospital	III (Daejeon/Chungcheong/Gangwon)	RTC_Designated, but not operated	Blunt	No
171258	2017	0.84267	P	Male	>=55	After hospitalization at the first hospital	III (Daejeon/Chungcheong/Gangwon)	RTC_Designated, but not operated	Blunt	No
171259	2017	0.84267	NP	Male	>=55	After hospitalization at the first hospital	III (Daejeon/Chungcheong/Gangwon)	RTC_Designated, but not operated	Blunt	No
171260	2017	0.22642	NP	Male	<=14	At the ED of the first hospital	III (Daejeon/Chungcheong/Gangwon)	RTC_Designated, but not operated	Blunt	No
171261	2017	0.81128	PP	Female	>=55	Transfer to the second or additional hospitals	III (Daejeon/Chungcheong/Gangwon)	RTC_Designated, but not operated	Blunt	Yes
171262	2017	0.84267	NPCI	Male	>=55	After hospitalization at the first hospital	III (Daejeon/Chungcheong/Gangwon)	RTC_Designated, but not operated	Blunt	No
171263	2017	0.93779	NP	Female	>=55	DOA at the first hospital	III (Daejeon/Chungcheong/Gangwon)	RTC_Designated, but not operated	Blunt	No
171264	2017	0.54018	P	Female	15-54	Transfer to the second or additional hospitals	III (Daejeon/Chungcheong/Gangwon)	RTC_Designated, but not operated	Blunt	Yes
171266	2017	0.84267	NP	Female	>=55	After hospitalization at the first hospital	III (Daejeon/Chungcheong/Gangwon)	RTC_Designated, but not operated	Blunt	No
171267	2017	0.22642	NP	Male	<=14	DOA at the first hospital	III (Daejeon/Chungcheong/Gangwon)	RTC_Designated, but not operated	Blunt	No
171268	2017	0.93779	NP	Male	15-54	DOA at the first hospital	III (Daejeon/Chungcheong/Gangwon)	RTC_Designated, but not operated	Blunt	No
171269	2017	1.55109	NPCI	Male	>=55	After hospitalization at the first hospital	III (Daejeon/Chungcheong/Gangwon)	LEMC_Tertiary hospital with 300-499 beds	Blunt	No
171270	2017	1.44142	P	Male	>=55	Transfer to the second or additional hospitals	III (Daejeon/Chungcheong/Gangwon)	LEMC_Tertiary hospital with 300-499 beds	Blunt	Yes
171271	2017	1.12663	NP	Male	15-54	DOA at the first hospital	III (Daejeon/Chungcheong/Gangwon)	LEMC_Tertiary hospital with 300-499 beds	Blunt	No
171274	2017	1.55109	NP	Male	>=55	After hospitalization at the first hospital	III (Daejeon/Chungcheong/Gangwon)	LEMC_Tertiary hospital with 300-499 beds	Blunt	No
171276	2017	1.55109	NP	Male	>=55	After hospitalization at the first hospital	III (Daejeon/Chungcheong/Gangwon)	LEMC_Tertiary hospital with 300-499 beds	Blunt	No
171277	2017	1.12663	NP	Male	>=55	DOA at the first hospital	III (Daejeon/Chungcheong/Gangwon)	LEMC_Tertiary hospital with 300-499 beds	Blunt	No
171278	2017	1.44142	NP	Male	>=55	Transfer to the second or additional hospitals	III (Daejeon/Chungcheong/Gangwon)	LEMC_Tertiary hospital with 300-499 beds	Blunt	Yes
171281	2017	1.55274	NP	Female	15-54	DOA at the first hospital	III (Daejeon/Chungcheong/Gangwon)	LEMI	Blunt	No
171289	2017	2.16441	NP	Male	15-54	DOA at the first hospital	III (Daejeon/Chungcheong/Gangwon)	LEMI	Blunt	No
171290	2017	1.87998	NP	Male	>=55	At the ED of the first hospital	III (Daejeon/Chungcheong/Gangwon)	LEMI	Blunt	No
171291	2017	1.34889	NP	Male	<=14	DOA at the first hospital	III (Daejeon/Chungcheong/Gangwon)	LEMI	Blunt	No
171294	2017	0.67598	NP	Male	15-54	DOA at the first hospital	III (Daejeon/Chungcheong/Gangwon)	LEMC_Tertiary hospital with <300 beds	Blunt	No
171296	2017	1.131	NP	Male	>=55	After hospitalization at the first hospital	III (Daejeon/Chungcheong/Gangwon)	LEMC_Tertiary hospital with <300 beds	Blunt	No
171297	2017	0.67598	NP	Female	>=55	DOA at the first hospital	III (Daejeon/Chungcheong/Gangwon)	LEMC_Tertiary hospital with <300 beds	Blunt	No
171298	2017	0.7389	NP	Male	15-54	Transfer to the second or additional hospitals	III (Daejeon/Chungcheong/Gangwon)	LEMC_Tertiary hospital with <300 beds	Blunt	Yes
171299	2017	1.131	PP	Female	>=55	After hospitalization at the first hospital	III (Daejeon/Chungcheong/Gangwon)	LEMC_Tertiary hospital with <300 beds	Blunt	No
171300	2017	1.00287	NP	Male	>=55	At the ED of the first hospital	III (Daejeon/Chungcheong/Gangwon)	LEMC_Tertiary hospital with <300 beds	Blunt	No
171301	2017	1.131	NP	Male	>=55	After hospitalization at the first hospital	III (Daejeon/Chungcheong/Gangwon)	LEMC_Tertiary hospital with <300 beds	Blunt	No
171302	2017	1.93075	PP	Female	>=55	Transfer to the second or additional hospitals	III (Daejeon/Chungcheong/Gangwon)	LEMC_Tertiary hospital with >=LEMC_Tertiary hospital with 300-499 beds00 beds	Blunt	Yes
171304	2017	1.67146	NPCI	Male	>=55	At the ED of the first hospital	III (Daejeon/Chungcheong/Gangwon)	LEMC_Tertiary hospital with >=LEMC_Tertiary hospital with 300-499 beds00 beds	Blunt	No
171305	2017	1.88501	P	Female	>=55	After hospitalization at the first hospital	III (Daejeon/Chungcheong/Gangwon)	LEMC_Tertiary hospital with >=LEMC_Tertiary hospital with 300-499 beds00 beds	Blunt	No
171307	2017	1.67146	NPCI	Male	>=55	At the ED of the first hospital	III (Daejeon/Chungcheong/Gangwon)	LEMC_Tertiary hospital with >=LEMC_Tertiary hospital with 300-499 beds00 beds	Other/unknown	No
171309	2017	1.93075	NPCI	Male	>=55	Transfer to the second or additional hospitals	III (Daejeon/Chungcheong/Gangwon)	LEMC_Tertiary hospital with >=LEMC_Tertiary hospital with 300-499 beds00 beds	Blunt	Yes
171310	2017	1.50218	NP	Male	15-54	DOA at the first hospital	III (Daejeon/Chungcheong/Gangwon)	LEMC_Tertiary hospital with >=LEMC_Tertiary hospital with 300-499 beds00 beds	Blunt	No
171314	2017	1.88501	NP	Male	>=55	After hospitalization at the first hospital	III (Daejeon/Chungcheong/Gangwon)	LEMC_Tertiary hospital with >=LEMC_Tertiary hospital with 300-499 beds00 beds	Blunt	No
171315	2017	1.88501	NP	Male	>=55	After hospitalization at the first hospital	III (Daejeon/Chungcheong/Gangwon)	LEMC_Tertiary hospital with >=LEMC_Tertiary hospital with 300-499 beds00 beds	Blunt	Yes
171316	2017	1.68036	NP	Male	15-54	After hospitalization at the first hospital	III (Daejeon/Chungcheong/Gangwon)	LEMC_Tertiary hospital with >=LEMC_Tertiary hospital with 300-499 beds00 beds	Blunt	No
171317	2017	1.88501	NP	Male	>=55	After hospitalization at the first hospital	III (Daejeon/Chungcheong/Gangwon)	LEMC_Tertiary hospital with >=LEMC_Tertiary hospital with 300-499 beds00 beds	Blunt	No
171318	2017	1.2315	P	Female	15-54	Transfer to the second or additional hospitals	III (Daejeon/Chungcheong/Gangwon)	LEMC_Tertiary hospital with >=LEMC_Tertiary hospital with 300-499 beds00 beds	Blunt	Yes
171319	2017	1.88501	NP	Male	>=55	After hospitalization at the first hospital	III (Daejeon/Chungcheong/Gangwon)	LEMC_Tertiary hospital with >=LEMC_Tertiary hospital with 300-499 beds00 beds	Blunt	No
171320	2017	1.88501	NP	Male	>=55	After hospitalization at the first hospital	III (Daejeon/Chungcheong/Gangwon)	LEMC_Tertiary hospital with >=LEMC_Tertiary hospital with 300-499 beds00 beds	Blunt	No
171321	2017	1.67146	NPCI	Male	15-54	At the ED of the first hospital	III (Daejeon/Chungcheong/Gangwon)	LEMC_Tertiary hospital with >=LEMC_Tertiary hospital with 300-499 beds00 beds	Other/unknown	No
171322	2017	0.22642	NP	Male	<=14	Transfer to the second or additional hospitals	III (Daejeon/Chungcheong/Gangwon)	RTC_Designated and operated	Blunt	Yes
171324	2017	0.96026	PP	Male	15-54	Transfer to the second or additional hospitals	III (Daejeon/Chungcheong/Gangwon)	RTC_Designated and operated	Other/unknown	Yes
171325	2017	1.10328	NP	Male	15-54	DOA at the first hospital	III (Daejeon/Chungcheong/Gangwon)	RTC_Designated and operated	Blunt	No
171327	2017	1.08576	NP	Female	>=55	Transfer to the second or additional hospitals	III (Daejeon/Chungcheong/Gangwon)	RTC_Designated and operated	Blunt	Yes
171328	2017	1.04818	NP	Male	15-54	After hospitalization at the first hospital	III (Daejeon/Chungcheong/Gangwon)	RTC_Designated and operated	Blunt	No
171329	2017	0.76275	NP	Female	15-54	At the ED of the first hospital	III (Daejeon/Chungcheong/Gangwon)	RTC_Designated and operated	Blunt	No
171331	2017	0.96026	NP	Female	15-54	Transfer to the second or additional hospitals	III (Daejeon/Chungcheong/Gangwon)	RTC_Designated and operated	Blunt	Yes
171332	2017	1.10328	NP	Male	15-54	DOA at the first hospital	III (Daejeon/Chungcheong/Gangwon)	RTC_Designated and operated	Blunt	No
171333	2017	1.08576	NP	Male	>=55	Transfer to the second or additional hospitals	III (Daejeon/Chungcheong/Gangwon)	RTC_Designated and operated	Blunt	Yes
171334	2017	1.08576	P	Male	>=55	Transfer to the second or additional hospitals	III (Daejeon/Chungcheong/Gangwon)	RTC_Designated and operated	Blunt	Yes
171335	2017	1.08576	NP	Male	>=55	Transfer to the second or additional hospitals	III (Daejeon/Chungcheong/Gangwon)	RTC_Designated and operated	Blunt	Yes
171337	2017	1.10328	NP	Male	15-54	DOA at the first hospital	III (Daejeon/Chungcheong/Gangwon)	RTC_Designated and operated	Blunt	No
171338	2017	0.22642	NP	Female	<=14	At the ED of the first hospital	III (Daejeon/Chungcheong/Gangwon)	RTC_Designated and operated	Blunt	No
171339	2017	0.96026	NPCI	Male	15-54	Transfer to the second or additional hospitals	III (Daejeon/Chungcheong/Gangwon)	RTC_Designated and operated	Blunt	Yes
171340	2017	1.08576	NP	Male	>=55	Transfer to the second or additional hospitals	III (Daejeon/Chungcheong/Gangwon)	RTC_Designated and operated	Blunt	Yes
171342	2017	1.04267	NP	Female	>=55	After hospitalization at the first hospital	III (Daejeon/Chungcheong/Gangwon)	RTC_Designated and operated	Blunt	No
171343	2017	1.04267	NP	Female	>=55	After hospitalization at the first hospital	III (Daejeon/Chungcheong/Gangwon)	RTC_Designated and operated	Blunt	No
171344	2017	1.08576	NPCI	Male	>=55	Transfer to the second or additional hospitals	III (Daejeon/Chungcheong/Gangwon)	RTC_Designated and operated	Blunt	Yes
171345	2017	1.08576	NP	Female	>=55	Transfer to the second or additional hospitals	III (Daejeon/Chungcheong/Gangwon)	RTC_Designated and operated	Blunt	Yes
171346	2017	1.08576	P	Male	>=55	Transfer to the second or additional hospitals	III (Daejeon/Chungcheong/Gangwon)	RTC_Designated and operated	Blunt	Yes
171347	2017	1.10328	NPCI	Male	>=55	DOA at the first hospital	III (Daejeon/Chungcheong/Gangwon)	RTC_Designated and operated	Blunt	No
171348	2017	1.10328	NP	Male	15-54	DOA at the first hospital	III (Daejeon/Chungcheong/Gangwon)	RTC_Designated and operated	Blunt	No
171349	2017	1.04267	NP	Female	>=55	After hospitalization at the first hospital	III (Daejeon/Chungcheong/Gangwon)	RTC_Designated and operated	Blunt	No
171350	2017	1.10328	NP	Female	>=55	DOA at the first hospital	III (Daejeon/Chungcheong/Gangwon)	RTC_Designated and operated	Blunt	No
171351	2017	1.08576	NP	Female	>=55	Transfer to the second or additional hospitals	III (Daejeon/Chungcheong/Gangwon)	RTC_Designated and operated	Blunt	Yes
18	2015	0.2573	PP	Female	>=55	After hospitalization at the first hospital	IV (Gwangju/Jeolla/Jeju)	REMC	Blunt	No
23	2015	0.2573	NPCI	Female	<=14	Transfer to the second or additional hospitals	IV (Gwangju/Jeolla/Jeju)	REMC	Blunt	Yes
55	2015	0.3193	NP	Male	15-54	Transfer to the second or additional hospitals	IV (Gwangju/Jeolla/Jeju)	RTC_Designated and operated	Blunt	Yes
82	2015	0.2573	PP	Female	15-54	After hospitalization at the first hospital	IV (Gwangju/Jeolla/Jeju)	REMC	Blunt	No
107	2015	0.35769	NP	Male	>=55	After hospitalization at the first hospital	IV (Gwangju/Jeolla/Jeju)	REMC	Blunt	No
162	2015	0.35769	PP	Female	>=55	After hospitalization at the first hospital	IV (Gwangju/Jeolla/Jeju)	REMC	Blunt	No
184	2015	0.2573	NP	Male	<=14	Transfer to the second or additional hospitals	IV (Gwangju/Jeolla/Jeju)	RTC_Designated, but not operated	Blunt	Yes
185	2015	0.837	NP	Female	>=55	After hospitalization at the first hospital	IV (Gwangju/Jeolla/Jeju)	LEMC_Tertiary hospital with <300 beds	Blunt	unknown
216	2015	0.88162	NPCI	Male	15-54	After hospitalization at the first hospital	IV (Gwangju/Jeolla/Jeju)	LEMC_Tertiary hospital with >=LEMC_Tertiary hospital with 300-499 beds00 beds	Blunt	No
234	2015	0.55853	NP	Male	15-54	After hospitalization at the first hospital	IV (Gwangju/Jeolla/Jeju)	REMC	Blunt	No
264	2015	0.89957	NPCI	Male	>=55	Transfer to the second or additional hospitals	IV (Gwangju/Jeolla/Jeju)	REMC	Blunt	Yes
290	2015	0.837	PP	Male	>=55	After hospitalization at the first hospital	IV (Gwangju/Jeolla/Jeju)	LEMC_Tertiary hospital with <300 beds	Blunt	unknown
344	2015	1.01101	NP	Male	>=55	Transfer to the second or additional hospitals	IV (Gwangju/Jeolla/Jeju)	LEMC_Tertiary hospital with <300 beds	Blunt	No
367	2015	0.2573	NP	Male	<=14	After hospitalization at the first hospital	IV (Gwangju/Jeolla/Jeju)	RTC_Designated and operated	Blunt	unknown
387	2015	0.37235	NP	Male	15-54	After hospitalization at the first hospital	IV (Gwangju/Jeolla/Jeju)	RTC_Designated and operated	Blunt	unknown
410	2015	0.35769	NP	Female	>=55	After hospitalization at the first hospital	IV (Gwangju/Jeolla/Jeju)	REMC	Blunt	No
429	2015	0.2573	P	Female	>=55	Transfer to the second or additional hospitals	IV (Gwangju/Jeolla/Jeju)	REMC	Blunt	Yes
444	2015	0.71843	NPCI	Male	15-54	Transfer to the second or additional hospitals	IV (Gwangju/Jeolla/Jeju)	RTC_Designated, but not operated	Blunt	Yes
475	2015	0.34951	NP	Male	>=55	After hospitalization at the first hospital	IV (Gwangju/Jeolla/Jeju)	RTC_Designated and operated	Blunt	unknown
481	2015	0.25753	PP	Male	>=55	After hospitalization at the first hospital	IV (Gwangju/Jeolla/Jeju)	RTC_Designated, but not operated	Blunt	No
503	2015	0.37235	NPCI	Male	15-54	After hospitalization at the first hospital	IV (Gwangju/Jeolla/Jeju)	RTC_Designated and operated	Blunt	unknown
512	2015	0.66635	NP	Male	>=55	Transfer to the second or additional hospitals	IV (Gwangju/Jeolla/Jeju)	RTC_Designated and operated	Blunt	Yes
531	2015	0.2573	PP	Female	<=14	Transfer to the second or additional hospitals	IV (Gwangju/Jeolla/Jeju)	RTC_Designated, but not operated	Blunt	Yes
559	2015	0.55853	PP	Male	15-54	After hospitalization at the first hospital	IV (Gwangju/Jeolla/Jeju)	REMC	Blunt	No
577	2015	0.2573	NP	Male	15-54	After hospitalization at the first hospital	IV (Gwangju/Jeolla/Jeju)	RTC_Designated, but not operated	Blunt	No
581	2015	0.35769	PP	Male	>=55	After hospitalization at the first hospital	IV (Gwangju/Jeolla/Jeju)	REMC	Blunt	No
625	2015	0.27312	PP	Male	<=14	After hospitalization at the first hospital	IV (Gwangju/Jeolla/Jeju)	LEMC_Tertiary hospital with >=LEMC_Tertiary hospital with 300-499 beds00 beds	Blunt	No
627	2015	0.88162	NPCI	Male	15-54	After hospitalization at the first hospital	IV (Gwangju/Jeolla/Jeju)	LEMC_Tertiary hospital with >=LEMC_Tertiary hospital with 300-499 beds00 beds	Blunt	Yes
712	2015	1.23751	NPCI	Male	>=55	Transfer to the second or additional hospitals	IV (Gwangju/Jeolla/Jeju)	RTC_Designated, but not operated	Blunt	Yes
726	2015	2.05853	PP	Female	>=55	After hospitalization at the first hospital	IV (Gwangju/Jeolla/Jeju)	LEMC_Tertiary hospital with >=LEMC_Tertiary hospital with 300-499 beds00 beds	Blunt	No
750	2015	0.89957	NP	Male	>=55	Transfer to the second or additional hospitals	IV (Gwangju/Jeolla/Jeju)	REMC	Blunt	Yes
819	2015	0.35769	PP	Female	>=55	After hospitalization at the first hospital	IV (Gwangju/Jeolla/Jeju)	REMC	Blunt	No
871	2015	3.00451	NP	Male	>=55	Transfer to the second or additional hospitals	IV (Gwangju/Jeolla/Jeju)	LEMC_Tertiary hospital with >=LEMC_Tertiary hospital with 300-499 beds00 beds	Blunt	Yes
889	2015	2.61715	P	Male	15-54	Transfer to the second or additional hospitals	IV (Gwangju/Jeolla/Jeju)	LEMC_Tertiary hospital with >=LEMC_Tertiary hospital with 300-499 beds00 beds	Blunt	Yes
916	2015	0.37235	NP	Female	15-54	After hospitalization at the first hospital	IV (Gwangju/Jeolla/Jeju)	RTC_Designated and operated	Blunt	unknown
921	2015	0.34951	NPCI	Male	>=55	After hospitalization at the first hospital	IV (Gwangju/Jeolla/Jeju)	RTC_Designated and operated	Blunt	unknown
978	2015	1.23751	NPCI	Male	>=55	Transfer to the second or additional hospitals	IV (Gwangju/Jeolla/Jeju)	RTC_Designated, but not operated	Blunt	Yes
1020	2015	2.15229	NP	Male	>=55	After hospitalization at the first hospital	IV (Gwangju/Jeolla/Jeju)	LEMC_Tertiary hospital with 300-499 beds	Blunt	No
1062	2015	0.2573	NP	Female	>=55	Transfer to the second or additional hospitals	IV (Gwangju/Jeolla/Jeju)	REMC	Blunt	Yes
1107	2015	0.837	PP	Female	>=55	After hospitalization at the first hospital	IV (Gwangju/Jeolla/Jeju)	LEMC_Tertiary hospital with <300 beds	Blunt	unknown
1112	2015	0.88162	NPCI	Female	15-54	After hospitalization at the first hospital	IV (Gwangju/Jeolla/Jeju)	LEMC_Tertiary hospital with >=LEMC_Tertiary hospital with 300-499 beds00 beds	Blunt	No
1113	2015	0.37235	NPCI	Male	15-54	After hospitalization at the first hospital	IV (Gwangju/Jeolla/Jeju)	RTC_Designated and operated	Blunt	unknown
1116	2015	0.35769	PP	Male	>=55	After hospitalization at the first hospital	IV (Gwangju/Jeolla/Jeju)	REMC	Blunt	No
1193	2015	5.51689	PP	Male	>=55	Transfer to the second or additional hospitals	IV (Gwangju/Jeolla/Jeju)	LEMC_Tertiary hospital with >=LEMC_Tertiary hospital with 300-499 beds00 beds	Blunt	Yes
1263	2015	0.35769	PP	Female	>=55	After hospitalization at the first hospital	IV (Gwangju/Jeolla/Jeju)	REMC	Blunt	No
1303	2015	0.2573	NP	Male	<=14	Transfer to the second or additional hospitals	IV (Gwangju/Jeolla/Jeju)	RTC_Designated, but not operated	Blunt	Yes
1357	2015	0.2573	PP	Male	>=55	Transfer to the second or additional hospitals	IV (Gwangju/Jeolla/Jeju)	REMC	Blunt	Yes
1369	2015	0.91212	PP	Male	15-54	Transfer to the second or additional hospitals	IV (Gwangju/Jeolla/Jeju)	LEMC_Tertiary hospital with 300-499 beds	Blunt	Yes
1378	2015	0.35769	PP	Male	>=55	After hospitalization at the first hospital	IV (Gwangju/Jeolla/Jeju)	REMC	Blunt	No
1442	2015	0.25753	NPCI	Female	>=55	After hospitalization at the first hospital	IV (Gwangju/Jeolla/Jeju)	RTC_Designated, but not operated	Blunt	No
1444	2015	0.2573	NPCI	Male	>=55	Transfer to the second or additional hospitals	IV (Gwangju/Jeolla/Jeju)	REMC	Blunt	Yes
1487	2015	2.08564	P	Male	15-54	After hospitalization at the first hospital	IV (Gwangju/Jeolla/Jeju)	LEMC_Tertiary hospital with 300-499 beds	Blunt	No
1514	2015	0.34951	NP	Male	>=55	After hospitalization at the first hospital	IV (Gwangju/Jeolla/Jeju)	RTC_Designated and operated	Blunt	unknown
1518	2015	0.35769	PP	Male	>=55	After hospitalization at the first hospital	IV (Gwangju/Jeolla/Jeju)	REMC	Blunt	No
1526	2015	0.71843	PP	Male	15-54	Transfer to the second or additional hospitals	IV (Gwangju/Jeolla/Jeju)	RTC_Designated, but not operated	Blunt	Yes
1564	2015	1.37235	NP	Female	>=55	After hospitalization at the first hospital	IV (Gwangju/Jeolla/Jeju)	LEMC_Tertiary hospital with >=LEMC_Tertiary hospital with 300-499 beds00 beds	Blunt	Yes
1575	2015	0.66635	NP	Female	>=55	Transfer to the second or additional hospitals	IV (Gwangju/Jeolla/Jeju)	RTC_Designated and operated	Blunt	Yes
1639	2015	0.88162	PP	Female	15-54	After hospitalization at the first hospital	IV (Gwangju/Jeolla/Jeju)	LEMC_Tertiary hospital with >=LEMC_Tertiary hospital with 300-499 beds00 beds	Blunt	No
1742	2015	0.89957	P	Male	>=55	Transfer to the second or additional hospitals	IV (Gwangju/Jeolla/Jeju)	REMC	Blunt	Yes
1838	2015	0.37235	NPCI	Male	15-54	After hospitalization at the first hospital	IV (Gwangju/Jeolla/Jeju)	RTC_Designated and operated	Blunt	unknown
1943	2015	0.2573	NPCI	Male	>=55	Transfer to the second or additional hospitals	IV (Gwangju/Jeolla/Jeju)	REMC	Blunt	Yes
1996	2015	0.25753	NP	Male	>=55	After hospitalization at the first hospital	IV (Gwangju/Jeolla/Jeju)	RTC_Designated, but not operated	Penetrating	No
2015	2015	2.61715	PP	Male	15-54	Transfer to the second or additional hospitals	IV (Gwangju/Jeolla/Jeju)	LEMC_Tertiary hospital with >=LEMC_Tertiary hospital with 300-499 beds00 beds	Blunt	Yes
2041	2015	0.55853	NP	Male	15-54	After hospitalization at the first hospital	IV (Gwangju/Jeolla/Jeju)	REMC	Blunt	unknown
2083	2015	2.15229	NP	Female	>=55	After hospitalization at the first hospital	IV (Gwangju/Jeolla/Jeju)	LEMC_Tertiary hospital with 300-499 beds	Blunt	No
2142	2015	1.23751	NP	Male	>=55	Transfer to the second or additional hospitals	IV (Gwangju/Jeolla/Jeju)	RTC_Designated, but not operated	Blunt	Yes
2171	2015	0.2573	PP	Male	15-54	Transfer to the second or additional hospitals	IV (Gwangju/Jeolla/Jeju)	REMC	Blunt	Yes
2173	2015	2.05853	PP	Female	>=55	After hospitalization at the first hospital	IV (Gwangju/Jeolla/Jeju)	LEMC_Tertiary hospital with >=LEMC_Tertiary hospital with 300-499 beds00 beds	Blunt	No
2208	2015	1.01101	PP	Female	>=55	Transfer to the second or additional hospitals	IV (Gwangju/Jeolla/Jeju)	LEMC_Tertiary hospital with <300 beds	Blunt	No
2211	2015	0.2573	NPCI	Male	15-54	After hospitalization at the first hospital	IV (Gwangju/Jeolla/Jeju)	RTC_Designated, but not operated	Blunt	No
2261	2015	0.2573	PP	Female	15-54	After hospitalization at the first hospital	IV (Gwangju/Jeolla/Jeju)	REMC	Blunt	No
2270	2015	0.25753	NP	Male	>=55	After hospitalization at the first hospital	IV (Gwangju/Jeolla/Jeju)	RTC_Designated, but not operated	Blunt	No
2284	2015	0.37235	NP	Male	15-54	After hospitalization at the first hospital	IV (Gwangju/Jeolla/Jeju)	RTC_Designated and operated	Blunt	unknown
2484	2015	0.2573	PP	Female	>=55	Transfer to the second or additional hospitals	IV (Gwangju/Jeolla/Jeju)	REMC	Blunt	Yes
2499	2015	0.34951	NP	Male	>=55	After hospitalization at the first hospital	IV (Gwangju/Jeolla/Jeju)	RTC_Designated and operated	Blunt	unknown
2509	2015	0.34951	PP	Male	>=55	After hospitalization at the first hospital	IV (Gwangju/Jeolla/Jeju)	RTC_Designated and operated	Blunt	unknown
2521	2015	0.55853	NP	Male	15-54	After hospitalization at the first hospital	IV (Gwangju/Jeolla/Jeju)	REMC	Blunt	No
2670	2015	0.89957	PP	Male	>=55	Transfer to the second or additional hospitals	IV (Gwangju/Jeolla/Jeju)	REMC	Blunt	Yes
2691	2015	2.05853	P	Male	>=55	After hospitalization at the first hospital	IV (Gwangju/Jeolla/Jeju)	LEMC_Tertiary hospital with >=LEMC_Tertiary hospital with 300-499 beds00 beds	Blunt	No
2696	2015	0.2573	NP	Male	>=55	After hospitalization at the first hospital	IV (Gwangju/Jeolla/Jeju)	REMC	Blunt	No
2703	2015	0.66635	NPCI	Female	>=55	Transfer to the second or additional hospitals	IV (Gwangju/Jeolla/Jeju)	RTC_Designated and operated	Blunt	Yes
2819	2015	1.37235	PP	Male	>=55	After hospitalization at the first hospital	IV (Gwangju/Jeolla/Jeju)	LEMC_Tertiary hospital with >=LEMC_Tertiary hospital with 300-499 beds00 beds	Blunt	No
2825	2015	0.2573	NPCI	Male	15-54	After hospitalization at the first hospital	IV (Gwangju/Jeolla/Jeju)	REMC	Blunt	No
2881	2015	1.01101	NPCI	Male	>=55	Transfer to the second or additional hospitals	IV (Gwangju/Jeolla/Jeju)	LEMC_Tertiary hospital with <300 beds	Blunt	Yes
2912	2015	0.71843	NPCI	Female	15-54	Transfer to the second or additional hospitals	IV (Gwangju/Jeolla/Jeju)	RTC_Designated, but not operated	Blunt	Yes
3012	2015	1.01101	NP	Male	>=55	Transfer to the second or additional hospitals	IV (Gwangju/Jeolla/Jeju)	LEMC_Tertiary hospital with <300 beds	Blunt	Yes
3096	2015	0.2573	NP	Male	15-54	After hospitalization at the first hospital	IV (Gwangju/Jeolla/Jeju)	RTC_Designated, but not operated	Blunt	Yes
3174	2015	1.12206	NP	Male	15-54	After hospitalization at the first hospital	IV (Gwangju/Jeolla/Jeju)	LEMC_Tertiary hospital with >=LEMC_Tertiary hospital with 300-499 beds00 beds	Blunt	No
3335	2015	0.66635	NP	Male	>=55	Transfer to the second or additional hospitals	IV (Gwangju/Jeolla/Jeju)	RTC_Designated and operated	Blunt	Yes
3336	2015	0.56082	NP	Male	15-54	Transfer to the second or additional hospitals	IV (Gwangju/Jeolla/Jeju)	LEMC_Tertiary hospital with >=LEMC_Tertiary hospital with 300-499 beds00 beds	Blunt	Yes
3530	2015	1.01101	NPCI	Female	>=55	Transfer to the second or additional hospitals	IV (Gwangju/Jeolla/Jeju)	LEMC_Tertiary hospital with <300 beds	Blunt	Yes
3647	2015	0.34951	NP	Female	>=55	After hospitalization at the first hospital	IV (Gwangju/Jeolla/Jeju)	RTC_Designated and operated	Blunt	unknown
3651	2015	2.15229	NP	Male	>=55	After hospitalization at the first hospital	IV (Gwangju/Jeolla/Jeju)	LEMC_Tertiary hospital with 300-499 beds	Blunt	No
3655	2015	0.2573	NP	Male	>=55	After hospitalization at the first hospital	IV (Gwangju/Jeolla/Jeju)	REMC	Blunt	No
3754	2015	0.2573	NP	Male	>=55	Transfer to the second or additional hospitals	IV (Gwangju/Jeolla/Jeju)	REMC	Blunt	Yes
3763	2015	2.15229	NP	Female	>=55	After hospitalization at the first hospital	IV (Gwangju/Jeolla/Jeju)	LEMC_Tertiary hospital with 300-499 beds	Blunt	No
3883	2015	1.37235	NPCI	Male	>=55	After hospitalization at the first hospital	IV (Gwangju/Jeolla/Jeju)	LEMC_Tertiary hospital with >=LEMC_Tertiary hospital with 300-499 beds00 beds	Blunt	No
3912	2015	0.53217	PP	Female	15-54	Transfer to the second or additional hospitals	IV (Gwangju/Jeolla/Jeju)	REMC	Blunt	Yes
3925	2015	0.2573	PP	Male	>=55	Transfer to the second or additional hospitals	IV (Gwangju/Jeolla/Jeju)	REMC	Blunt	Yes
3995	2015	1.01101	NPCI	Female	>=55	Transfer to the second or additional hospitals	IV (Gwangju/Jeolla/Jeju)	LEMC_Tertiary hospital with 300-499 beds	Blunt	Yes
4061	2015	1.01101	PP	Male	>=55	Transfer to the second or additional hospitals	IV (Gwangju/Jeolla/Jeju)	LEMC_Tertiary hospital with <300 beds	Blunt	Yes
4142	2015	0.76819	NP	Male	15-54	DOA at the first hospital	IV (Gwangju/Jeolla/Jeju)	RTC_Designated and operated	Blunt	unknown
4210	2015	0.2573	NP	Male	15-54	DOA at the first hospital	IV (Gwangju/Jeolla/Jeju)	REMC	Blunt	No
4265	2015	0.2573	NP	Female	>=55	DOA at the first hospital	IV (Gwangju/Jeolla/Jeju)	REMC	Blunt	No
4422	2015	0.31037	NP	Female	>=55	DOA at the first hospital	IV (Gwangju/Jeolla/Jeju)	RTC_Designated, but not operated	Blunt	No
4427	2015	0.76819	NP	Male	>=55	DOA at the first hospital	IV (Gwangju/Jeolla/Jeju)	RTC_Designated and operated	Blunt	unknown
4470	2015	0.76819	NP	Male	15-54	DOA at the first hospital	IV (Gwangju/Jeolla/Jeju)	RTC_Designated and operated	Blunt	unknown
4474	2015	0.69006	NPCI	Male	>=55	DOA at the first hospital	IV (Gwangju/Jeolla/Jeju)	LEMC_Tertiary hospital with >=LEMC_Tertiary hospital with 300-499 beds00 beds	Blunt	No
4618	2015	4.71776	NP	Female	>=55	DOA at the first hospital	IV (Gwangju/Jeolla/Jeju)	LEMI	Blunt	unknown
4632	2015	0.76674	NP	Male	>=55	DOA at the first hospital	IV (Gwangju/Jeolla/Jeju)	LEMC_Tertiary hospital with >=LEMC_Tertiary hospital with 300-499 beds00 beds	Blunt	No
4670	2015	0.76819	NP	Male	>=55	DOA at the first hospital	IV (Gwangju/Jeolla/Jeju)	RTC_Designated and operated	Blunt	No
4690	2015	0.2573	P	Female	>=55	Transfer to the second or additional hospitals	IV (Gwangju/Jeolla/Jeju)	REMC	Blunt	Yes
4703	2015	0.76674	PP	Male	>=55	DOA at the first hospital	IV (Gwangju/Jeolla/Jeju)	LEMC_Tertiary hospital with >=LEMC_Tertiary hospital with 300-499 beds00 beds	Other/unknown	No
4731	2015	5.51689	P	Male	>=55	Transfer to the second or additional hospitals	IV (Gwangju/Jeolla/Jeju)	LEMC_Tertiary hospital with >=LEMC_Tertiary hospital with 300-499 beds00 beds	Blunt	Yes
4763	2015	0.2573	NP	Male	>=55	DOA at the first hospital	IV (Gwangju/Jeolla/Jeju)	REMC	Blunt	No
4787	2015	0.76819	NP	Male	15-54	DOA at the first hospital	IV (Gwangju/Jeolla/Jeju)	RTC_Designated and operated	Blunt	No
4816	2015	0.2573	NP	Male	15-54	DOA at the first hospital	IV (Gwangju/Jeolla/Jeju)	REMC	Blunt	No
4833	2015	0.76819	NP	Male	>=55	DOA at the first hospital	IV (Gwangju/Jeolla/Jeju)	RTC_Designated and operated	Blunt	unknown
4870	2015	0.71843	NP	Female	15-54	Transfer to the second or additional hospitals	IV (Gwangju/Jeolla/Jeju)	RTC_Designated, but not operated	Blunt	Yes
4907	2015	0.76819	NP	Female	>=55	DOA at the first hospital	IV (Gwangju/Jeolla/Jeju)	RTC_Designated and operated	Blunt	unknown
4918	2015	2.24464	NP	Male	15-54	DOA at the first hospital	IV (Gwangju/Jeolla/Jeju)	LEMC_Tertiary hospital with 300-499 beds	Blunt	No
4976	2015	0.76819	NP	Female	>=55	DOA at the first hospital	IV (Gwangju/Jeolla/Jeju)	RTC_Designated and operated	Blunt	unknown
4996	2015	0.27312	NPCI	Male	<=14	Transfer to the second or additional hospitals	IV (Gwangju/Jeolla/Jeju)	LEMC_Tertiary hospital with >=LEMC_Tertiary hospital with 300-499 beds00 beds	Blunt	Yes
5012	2015	0.66635	PP	Female	>=55	Transfer to the second or additional hospitals	IV (Gwangju/Jeolla/Jeju)	RTC_Designated and operated	Blunt	Yes
5015	2015	2.24464	P	Male	>=55	DOA at the first hospital	IV (Gwangju/Jeolla/Jeju)	LEMC_Tertiary hospital with 300-499 beds	Blunt	No
5044	2015	0.2573	NPCI	Male	>=55	DOA at the first hospital	IV (Gwangju/Jeolla/Jeju)	REMC	Blunt	No
5051	2015	0.2573	NPCI	Male	15-54	DOA at the first hospital	IV (Gwangju/Jeolla/Jeju)	REMC	Blunt	No
5088	2015	0.76674	NPCI	Male	>=55	DOA at the first hospital	IV (Gwangju/Jeolla/Jeju)	LEMC_Tertiary hospital with >=LEMC_Tertiary hospital with 300-499 beds00 beds	Blunt	Yes
5106	2015	0.69006	NP	Male	15-54	DOA at the first hospital	IV (Gwangju/Jeolla/Jeju)	LEMC_Tertiary hospital with >=LEMC_Tertiary hospital with 300-499 beds00 beds	Blunt	No
5134	2015	0.76819	NP	Male	15-54	DOA at the first hospital	IV (Gwangju/Jeolla/Jeju)	RTC_Designated and operated	Blunt	unknown
5205	2015	0.2573	NP	Male	15-54	DOA at the first hospital	IV (Gwangju/Jeolla/Jeju)	REMC	Blunt	unknown
5213	2015	0.31037	NP	Male	>=55	DOA at the first hospital	IV (Gwangju/Jeolla/Jeju)	RTC_Designated, but not operated	Blunt	No
5256	2015	3.53834	NP	Male	>=55	DOA at the first hospital	IV (Gwangju/Jeolla/Jeju)	LEMI	Blunt	No
5364	2015	1.20411	NP	Male	>=55	At the ED of the first hospital	IV (Gwangju/Jeolla/Jeju)	LEMC_Tertiary hospital with >=LEMC_Tertiary hospital with 300-499 beds00 beds	Blunt	No
5399	2015	0.28753	PP	Male	15-54	At the ED of the first hospital	IV (Gwangju/Jeolla/Jeju)	REMC	Blunt	No
5430	2015	0.97919	NPCI	Female	>=55	At the ED of the first hospital	IV (Gwangju/Jeolla/Jeju)	LEMC_Tertiary hospital with 300-499 beds	Blunt	No
5447	2015	0.28753	NPCI	Female	>=55	At the ED of the first hospital	IV (Gwangju/Jeolla/Jeju)	REMC	Blunt	unknown
5465	2015	1.0536	PP	Female	15-54	At the ED of the first hospital	IV (Gwangju/Jeolla/Jeju)	LEMC_Tertiary hospital with >=LEMC_Tertiary hospital with 300-499 beds00 beds	Blunt	No
5474	2015	0.27312	NP	Male	<=14	At the ED of the first hospital	IV (Gwangju/Jeolla/Jeju)	LEMC_Tertiary hospital with >=LEMC_Tertiary hospital with 300-499 beds00 beds	Blunt	No
5478	2015	0.89957	NP	Female	>=55	Transfer to the second or additional hospitals	IV (Gwangju/Jeolla/Jeju)	REMC	Blunt	Yes
5492	2015	2.61715	PP	Male	15-54	Transfer to the second or additional hospitals	IV (Gwangju/Jeolla/Jeju)	LEMC_Tertiary hospital with >=LEMC_Tertiary hospital with 300-499 beds00 beds	Blunt	Yes
5519	2015	0.28753	PP	Male	>=55	At the ED of the first hospital	IV (Gwangju/Jeolla/Jeju)	REMC	Blunt	No
5530	2015	0.2573	PP	Male	15-54	At the ED of the first hospital	IV (Gwangju/Jeolla/Jeju)	REMC	Blunt	No
5542	2015	1.0536	NPCI	Male	15-54	At the ED of the first hospital	IV (Gwangju/Jeolla/Jeju)	LEMC_Tertiary hospital with >=LEMC_Tertiary hospital with 300-499 beds00 beds	Blunt	No
5567	2015	1.20411	PP	Male	>=55	At the ED of the first hospital	IV (Gwangju/Jeolla/Jeju)	LEMC_Tertiary hospital with >=LEMC_Tertiary hospital with 300-499 beds00 beds	Blunt	No
5582	2015	0.2573	NPCI	Female	15-54	At the ED of the first hospital	IV (Gwangju/Jeolla/Jeju)	REMC	Blunt	No
5605	2015	0.53217	NP	Male	15-54	Transfer to the second or additional hospitals	IV (Gwangju/Jeolla/Jeju)	REMC	Blunt	Yes
5619	2015	0.2573	NPCI	Male	15-54	Transfer to the second or additional hospitals	IV (Gwangju/Jeolla/Jeju)	REMC	Blunt	Yes
5648	2015	0.2573	NP	Female	>=55	At the ED of the first hospital	IV (Gwangju/Jeolla/Jeju)	REMC	Blunt	No
5656	2015	1.0536	NPCI	Male	15-54	At the ED of the first hospital	IV (Gwangju/Jeolla/Jeju)	LEMC_Tertiary hospital with >=LEMC_Tertiary hospital with 300-499 beds00 beds	Blunt	No
5669	2015	0.2573	NP	Male	15-54	At the ED of the first hospital	IV (Gwangju/Jeolla/Jeju)	RTC_Designated, but not operated	Blunt	No
5687	2015	0.28753	NP	Male	>=55	At the ED of the first hospital	IV (Gwangju/Jeolla/Jeju)	REMC	Blunt	No
5697	2015	1.20411	PP	Female	>=55	At the ED of the first hospital	IV (Gwangju/Jeolla/Jeju)	LEMC_Tertiary hospital with >=LEMC_Tertiary hospital with 300-499 beds00 beds	Blunt	No
5703	2015	1.0536	PP	Male	15-54	At the ED of the first hospital	IV (Gwangju/Jeolla/Jeju)	LEMC_Tertiary hospital with >=LEMC_Tertiary hospital with 300-499 beds00 beds	Blunt	No
5716	2015	0.2573	P	Male	15-54	At the ED of the first hospital	IV (Gwangju/Jeolla/Jeju)	REMC	Blunt	No
5718	2015	1.20411	NP	Female	>=55	At the ED of the first hospital	IV (Gwangju/Jeolla/Jeju)	LEMC_Tertiary hospital with >=LEMC_Tertiary hospital with 300-499 beds00 beds	Blunt	No
5731	2015	0.27312	P	Male	<=14	At the ED of the first hospital	IV (Gwangju/Jeolla/Jeju)	LEMC_Tertiary hospital with >=LEMC_Tertiary hospital with 300-499 beds00 beds	Blunt	No
5779	2015	0.53217	PP	Male	15-54	Transfer to the second or additional hospitals	IV (Gwangju/Jeolla/Jeju)	REMC	Blunt	Yes
5782	2015	0.2573	NPCI	Male	<=14	At the ED of the first hospital	IV (Gwangju/Jeolla/Jeju)	REMC	Blunt	No
5819	2015	0.35942	PP	Male	>=55	At the ED of the first hospital	IV (Gwangju/Jeolla/Jeju)	RTC_Designated and operated	Blunt	unknown
5820	2015	5.51689	NP	Male	>=55	Transfer to the second or additional hospitals	IV (Gwangju/Jeolla/Jeju)	LEMC_Tertiary hospital with >=LEMC_Tertiary hospital with 300-499 beds00 beds	Blunt	Yes
5841	2015	0.27312	NP	Male	<=14	At the ED of the first hospital	IV (Gwangju/Jeolla/Jeju)	LEMC_Tertiary hospital with >=LEMC_Tertiary hospital with 300-499 beds00 beds	Blunt	No
5868	2015	0.2573	NP	Male	>=55	At the ED of the first hospital	IV (Gwangju/Jeolla/Jeju)	RTC_Designated, but not operated	Blunt	No
5874	2015	1.20411	PP	Male	>=55	At the ED of the first hospital	IV (Gwangju/Jeolla/Jeju)	LEMC_Tertiary hospital with >=LEMC_Tertiary hospital with 300-499 beds00 beds	Blunt	No
5876	2015	1.0536	NPCI	Male	>=55	At the ED of the first hospital	IV (Gwangju/Jeolla/Jeju)	LEMC_Tertiary hospital with >=LEMC_Tertiary hospital with 300-499 beds00 beds	Blunt	No
5880	2015	0.2573	NP	Female	<=14	At the ED of the first hospital	IV (Gwangju/Jeolla/Jeju)	RTC_Designated, but not operated	Blunt	No
5901	2015	0.2573	NP	Male	15-54	At the ED of the first hospital	IV (Gwangju/Jeolla/Jeju)	RTC_Designated, but not operated	Blunt	No
5912	2015	1.0536	NP	Male	15-54	At the ED of the first hospital	IV (Gwangju/Jeolla/Jeju)	LEMC_Tertiary hospital with >=LEMC_Tertiary hospital with 300-499 beds00 beds	Blunt	No
5920	2015	1.23751	PP	Male	>=55	Transfer to the second or additional hospitals	IV (Gwangju/Jeolla/Jeju)	RTC_Designated, but not operated	Blunt	Yes
5937	2015	0.2573	PP	Male	15-54	At the ED of the first hospital	IV (Gwangju/Jeolla/Jeju)	RTC_Designated, but not operated	Blunt	No
6003	2015	3.79375	PP	Male	15-54	At the ED of the first hospital	IV (Gwangju/Jeolla/Jeju)	LEMI	Blunt	unknown
6038	2015	0.2573	NPCI	Male	15-54	Transfer to the second or additional hospitals	IV (Gwangju/Jeolla/Jeju)	REMC	Blunt	Yes
6050	2015	0.28753	PP	Male	15-54	At the ED of the first hospital	IV (Gwangju/Jeolla/Jeju)	REMC	Blunt	unknown
6054	2015	0.2573	PP	Female	15-54	At the ED of the first hospital	IV (Gwangju/Jeolla/Jeju)	RTC_Designated, but not operated	Blunt	No
6164	2015	1.15264	NPCI	Female	>=55	After hospitalization at the first hospital	IV (Gwangju/Jeolla/Jeju)	LEMI	Blunt	unknown
6190	2015	0.82754	NP	Male	>=55	After hospitalization at the first hospital	IV (Gwangju/Jeolla/Jeju)	LEMI	Blunt	No
6196	2015	0.81483	NP	Male	>=55	Transfer to the second or additional hospitals	IV (Gwangju/Jeolla/Jeju)	LEMI	Blunt	Yes
6202	2015	0.82754	P	Female	>=55	After hospitalization at the first hospital	IV (Gwangju/Jeolla/Jeju)	LEMI	Blunt	No
6234	2015	0.74016	NP	Female	>=55	After hospitalization at the first hospital	IV (Gwangju/Jeolla/Jeju)	LEMI	Blunt	No
6273	2015	1.15264	NP	Male	>=55	After hospitalization at the first hospital	IV (Gwangju/Jeolla/Jeju)	LEMI	Blunt	unknown
6318	2015	1.15264	NPCI	Female	>=55	After hospitalization at the first hospital	IV (Gwangju/Jeolla/Jeju)	LEMI	Blunt	unknown
6341	2015	0.81483	PP	Male	>=55	Transfer to the second or additional hospitals	IV (Gwangju/Jeolla/Jeju)	LEMI	Blunt	Yes
6349	2015	1.15264	PP	Female	>=55	After hospitalization at the first hospital	IV (Gwangju/Jeolla/Jeju)	LEMI	Blunt	unknown
6569	2015	0.61757	NP	Male	15-54	After hospitalization at the first hospital	IV (Gwangju/Jeolla/Jeju)	LEMI	Other/unknown	No
6669	2015	0.74016	NP	Male	>=55	After hospitalization at the first hospital	IV (Gwangju/Jeolla/Jeju)	LEMI	Blunt	No
6681	2015	0.82754	NP	Male	>=55	After hospitalization at the first hospital	IV (Gwangju/Jeolla/Jeju)	LEMI	Blunt	No
6724	2015	0.81483	PP	Female	>=55	Transfer to the second or additional hospitals	IV (Gwangju/Jeolla/Jeju)	LEMI	Blunt	Yes
6747	2015	0.74016	P	Male	>=55	After hospitalization at the first hospital	IV (Gwangju/Jeolla/Jeju)	LEMI	Blunt	No
6835	2015	0.72879	NP	Female	>=55	Transfer to the second or additional hospitals	IV (Gwangju/Jeolla/Jeju)	LEMI	Blunt	Yes
6846	2015	0.69843	PP	Male	>=55	Transfer to the second or additional hospitals	IV (Gwangju/Jeolla/Jeju)	LEMI	Blunt	unknown
6886	2015	0.72879	NP	Male	>=55	Transfer to the second or additional hospitals	IV (Gwangju/Jeolla/Jeju)	LEMI	Blunt	Yes
170567	2017	2.91999	NP	Male	>=55	After hospitalization at the first hospital	IV (Gwangju/Jeolla/Jeju)	LEMI	Blunt	Yes
170569	2017	2.91999	NP	Male	>=55	After hospitalization at the first hospital	IV (Gwangju/Jeolla/Jeju)	LEMI	Blunt	No
170570	2017	2.76842	NPCI	Female	15-54	DOA at the first hospital	IV (Gwangju/Jeolla/Jeju)	LEMI	Blunt	No
170573	2017	1.32447	NPCI	Male	>=55	After hospitalization at the first hospital	IV (Gwangju/Jeolla/Jeju)	RTC_Designated and operated	Blunt	No
170574	2017	1.02627	NPCI	Male	15-54	Transfer to the second or additional hospitals	IV (Gwangju/Jeolla/Jeju)	RTC_Designated and operated	Blunt	Yes
170575	2017	1.02627	NPCI	Female	15-54	Transfer to the second or additional hospitals	IV (Gwangju/Jeolla/Jeju)	RTC_Designated and operated	Blunt	Yes
170576	2017	1.1675	PP	Male	15-54	After hospitalization at the first hospital	IV (Gwangju/Jeolla/Jeju)	RTC_Designated and operated	Blunt	No
170577	2017	1.10221	NPCI	Male	>=55	Transfer to the second or additional hospitals	IV (Gwangju/Jeolla/Jeju)	RTC_Designated and operated	Blunt	Yes
170578	2017	1.32447	NPCI	Male	>=55	After hospitalization at the first hospital	IV (Gwangju/Jeolla/Jeju)	RTC_Designated and operated	Blunt	No
170579	2017	1.10221	PP	Female	>=55	Transfer to the second or additional hospitals	IV (Gwangju/Jeolla/Jeju)	RTC_Designated and operated	Blunt	Yes
170580	2017	1.02627	NP	Male	15-54	Transfer to the second or additional hospitals	IV (Gwangju/Jeolla/Jeju)	RTC_Designated and operated	Blunt	Yes
170581	2017	0.24731	PP	Female	<=14	Transfer to the second or additional hospitals	IV (Gwangju/Jeolla/Jeju)	RTC_Designated and operated	Blunt	Yes
170582	2017	1.10221	NPCI	Female	>=55	Transfer to the second or additional hospitals	IV (Gwangju/Jeolla/Jeju)	RTC_Designated and operated	Blunt	Yes
170583	2017	1.10221	PP	Female	>=55	Transfer to the second or additional hospitals	IV (Gwangju/Jeolla/Jeju)	RTC_Designated and operated	Blunt	Yes
170584	2017	1.10221	NPCI	Female	>=55	Transfer to the second or additional hospitals	IV (Gwangju/Jeolla/Jeju)	RTC_Designated and operated	Blunt	Yes
170585	2017	1.10221	NPCI	Male	>=55	Transfer to the second or additional hospitals	IV (Gwangju/Jeolla/Jeju)	RTC_Designated and operated	Blunt	Yes
170586	2017	1.10221	NP	Female	>=55	Transfer to the second or additional hospitals	IV (Gwangju/Jeolla/Jeju)	RTC_Designated and operated	Blunt	Yes
170587	2017	1.02627	PP	Male	15-54	Transfer to the second or additional hospitals	IV (Gwangju/Jeolla/Jeju)	RTC_Designated and operated	Blunt	Yes
170588	2017	1.10221	NPCI	Female	>=55	Transfer to the second or additional hospitals	IV (Gwangju/Jeolla/Jeju)	RTC_Designated and operated	Blunt	Yes
170589	2017	1.10221	NPCI	Male	>=55	Transfer to the second or additional hospitals	IV (Gwangju/Jeolla/Jeju)	RTC_Designated and operated	Blunt	Yes
170590	2017	1.10221	NP	Female	>=55	Transfer to the second or additional hospitals	IV (Gwangju/Jeolla/Jeju)	RTC_Designated and operated	Blunt	Yes
170591	2017	1.10221	NPCI	Male	>=55	Transfer to the second or additional hospitals	IV (Gwangju/Jeolla/Jeju)	RTC_Designated and operated	Blunt	Yes
170593	2017	1.10221	PP	Male	>=55	Transfer to the second or additional hospitals	IV (Gwangju/Jeolla/Jeju)	RTC_Designated and operated	Blunt	Yes
170594	2017	0.24731	PP	Female	<=14	Transfer to the second or additional hospitals	IV (Gwangju/Jeolla/Jeju)	RTC_Designated and operated	Blunt	Yes
170595	2017	1.10221	PP	Female	>=55	Transfer to the second or additional hospitals	IV (Gwangju/Jeolla/Jeju)	RTC_Designated and operated	Blunt	Yes
170596	2017	1.10221	NPCI	Male	>=55	Transfer to the second or additional hospitals	IV (Gwangju/Jeolla/Jeju)	RTC_Designated and operated	Blunt	Yes
170598	2017	0.24731	NPCI	Male	<=14	Transfer to the second or additional hospitals	IV (Gwangju/Jeolla/Jeju)	RTC_Designated and operated	Blunt	Yes
170599	2017	1.32447	NP	Male	>=55	After hospitalization at the first hospital	IV (Gwangju/Jeolla/Jeju)	RTC_Designated and operated	Blunt	No
170600	2017	1.10221	NPCI	Male	>=55	Transfer to the second or additional hospitals	IV (Gwangju/Jeolla/Jeju)	RTC_Designated and operated	Blunt	Yes
170601	2017	1.10221	NP	Male	>=55	Transfer to the second or additional hospitals	IV (Gwangju/Jeolla/Jeju)	RTC_Designated and operated	Blunt	Yes
170602	2017	0.60915	NP	Female	>=55	DOA at the first hospital	IV (Gwangju/Jeolla/Jeju)	RTC_Designated and operated	Blunt	No
170604	2017	0.90576	NP	Male	>=55	Transfer to the second or additional hospitals	IV (Gwangju/Jeolla/Jeju)	LEMI	Blunt	Yes
170606	2017	0.24731	NP	Male	<=14	DOA at the first hospital	IV (Gwangju/Jeolla/Jeju)	REMC	Blunt	No
170607	2017	1.45407	NP	Male	>=55	Transfer to the second or additional hospitals	IV (Gwangju/Jeolla/Jeju)	REMC	Penetrating	Yes
170608	2017	0.94763	NP	Male	>=55	DOA at the first hospital	IV (Gwangju/Jeolla/Jeju)	REMC	Blunt	No
170609	2017	1.17288	NP	Male	15-54	Transfer to the second or additional hospitals	IV (Gwangju/Jeolla/Jeju)	REMC	Blunt	Yes
170610	2017	1.45407	PP	Male	>=55	Transfer to the second or additional hospitals	IV (Gwangju/Jeolla/Jeju)	REMC	Blunt	Yes
170611	2017	0.24731	NPCI	Male	<=14	Transfer to the second or additional hospitals	IV (Gwangju/Jeolla/Jeju)	REMC	Blunt	Yes
170612	2017	0.94763	NP	Female	15-54	DOA at the first hospital	IV (Gwangju/Jeolla/Jeju)	REMC	Blunt	No
170613	2017	1.45407	NP	Female	>=55	Transfer to the second or additional hospitals	IV (Gwangju/Jeolla/Jeju)	REMC	Blunt	Yes
170614	2017	0.24731	NPCI	Male	<=14	After hospitalization at the first hospital	IV (Gwangju/Jeolla/Jeju)	REMC	Blunt	No
170615	2017	1.51775	NP	Female	15-54	After hospitalization at the first hospital	IV (Gwangju/Jeolla/Jeju)	REMC	Blunt	No
170616	2017	1.67639	NPCI	Male	>=55	After hospitalization at the first hospital	IV (Gwangju/Jeolla/Jeju)	REMC	Blunt	No
170617	2017	1.33502	NP	Male	>=55	At the ED of the first hospital	IV (Gwangju/Jeolla/Jeju)	REMC	Blunt	No
170618	2017	0.24731	PP	Male	<=14	Transfer to the second or additional hospitals	IV (Gwangju/Jeolla/Jeju)	REMC	Blunt	Yes
170619	2017	1.33502	PP	Female	>=55	At the ED of the first hospital	IV (Gwangju/Jeolla/Jeju)	REMC	Blunt	Yes
170620	2017	1.45407	PP	Male	>=55	Transfer to the second or additional hospitals	IV (Gwangju/Jeolla/Jeju)	REMC	Blunt	Yes
170621	2017	1.45407	PP	Female	>=55	Transfer to the second or additional hospitals	IV (Gwangju/Jeolla/Jeju)	REMC	Blunt	Yes
170622	2017	1.45407	NPCI	Female	>=55	Transfer to the second or additional hospitals	IV (Gwangju/Jeolla/Jeju)	REMC	Blunt	Yes
170623	2017	0.94763	NP	Male	15-54	DOA at the first hospital	IV (Gwangju/Jeolla/Jeju)	REMC	Blunt	No
170624	2017	1.17288	NPCI	Female	15-54	Transfer to the second or additional hospitals	IV (Gwangju/Jeolla/Jeju)	REMC	Blunt	Yes
170625	2017	1.33502	NP	Male	>=55	At the ED of the first hospital	IV (Gwangju/Jeolla/Jeju)	REMC	Blunt	No
170626	2017	1.67639	NP	Female	>=55	After hospitalization at the first hospital	IV (Gwangju/Jeolla/Jeju)	REMC	Blunt	No
170627	2017	1.51775	NPCI	Male	15-54	After hospitalization at the first hospital	IV (Gwangju/Jeolla/Jeju)	REMC	Blunt	No
170628	2017	1.45407	PP	Female	>=55	Transfer to the second or additional hospitals	IV (Gwangju/Jeolla/Jeju)	REMC	Blunt	Yes
170629	2017	1.45407	NPCI	Male	>=55	Transfer to the second or additional hospitals	IV (Gwangju/Jeolla/Jeju)	REMC	Penetrating	Yes
170631	2017	1.45407	P	Male	>=55	Transfer to the second or additional hospitals	IV (Gwangju/Jeolla/Jeju)	REMC	Blunt	Yes
170633	2017	1.17288	NP	Male	15-54	Transfer to the second or additional hospitals	IV (Gwangju/Jeolla/Jeju)	REMC	Blunt	Yes
171352	2017	1.0274	NP	Female	>=55	At the ED of the first hospital	IV (Gwangju/Jeolla/Jeju)	LEMC_Tertiary hospital with 300-499 beds	Blunt	No
171353	2017	0.76859	NPCI	Male	15-54	DOA at the first hospital	IV (Gwangju/Jeolla/Jeju)	LEMC_Tertiary hospital with 300-499 beds	Blunt	No
171355	2017	1.16099	NP	Male	>=55	Transfer to the second or additional hospitals	IV (Gwangju/Jeolla/Jeju)	LEMC_Tertiary hospital with 300-499 beds	Blunt	Yes
171358	2017	0.76859	NP	Male	>=55	DOA at the first hospital	IV (Gwangju/Jeolla/Jeju)	LEMC_Tertiary hospital with 300-499 beds	Blunt	No
171359	2017	0.76859	NP	Female	>=55	DOA at the first hospital	IV (Gwangju/Jeolla/Jeju)	LEMC_Tertiary hospital with 300-499 beds	Blunt	No
171360	2017	1.16099	PP	Male	>=55	Transfer to the second or additional hospitals	IV (Gwangju/Jeolla/Jeju)	LEMC_Tertiary hospital with 300-499 beds	Blunt	Yes
171361	2017	1.25536	PP	Male	>=55	After hospitalization at the first hospital	IV (Gwangju/Jeolla/Jeju)	LEMC_Tertiary hospital with 300-499 beds	Blunt	No
171364	2017	1.0274	NP	Male	>=55	At the ED of the first hospital	IV (Gwangju/Jeolla/Jeju)	LEMC_Tertiary hospital with 300-499 beds	Blunt	No
171366	2017	1.25536	NP	Female	>=55	After hospitalization at the first hospital	IV (Gwangju/Jeolla/Jeju)	LEMC_Tertiary hospital with 300-499 beds	Blunt	No
171368	2017	1.13517	NP	Male	15-54	After hospitalization at the first hospital	IV (Gwangju/Jeolla/Jeju)	LEMC_Tertiary hospital with 300-499 beds	Blunt	No
171369	2017	1.25536	NP	Male	>=55	After hospitalization at the first hospital	IV (Gwangju/Jeolla/Jeju)	LEMC_Tertiary hospital with 300-499 beds	Blunt	No
171370	2017	1.16099	NP	Female	>=55	Transfer to the second or additional hospitals	IV (Gwangju/Jeolla/Jeju)	LEMC_Tertiary hospital with 300-499 beds	Blunt	Yes
171371	2017	0.76859	NP	Female	>=55	DOA at the first hospital	IV (Gwangju/Jeolla/Jeju)	LEMC_Tertiary hospital with 300-499 beds	Blunt	No
171372	2017	0.76859	NP	Female	>=55	DOA at the first hospital	IV (Gwangju/Jeolla/Jeju)	LEMC_Tertiary hospital with <300 beds	Blunt	No
171373	2017	0.76859	NP	Male	>=55	DOA at the first hospital	IV (Gwangju/Jeolla/Jeju)	LEMC_Tertiary hospital with <300 beds	Blunt	No
171374	2017	1.25536	NP	Female	>=55	After hospitalization at the first hospital	IV (Gwangju/Jeolla/Jeju)	LEMC_Tertiary hospital with <300 beds	Blunt	No
171375	2017	1.0274	PP	Male	>=55	At the ED of the first hospital	IV (Gwangju/Jeolla/Jeju)	LEMC_Tertiary hospital with <300 beds	Blunt	No
171376	2017	1.0274	NPCI	Male	>=55	At the ED of the first hospital	IV (Gwangju/Jeolla/Jeju)	LEMC_Tertiary hospital with <300 beds	Blunt	No
171377	2017	1.0274	PP	Male	15-54	At the ED of the first hospital	IV (Gwangju/Jeolla/Jeju)	LEMC_Tertiary hospital with <300 beds	Blunt	No
171380	2017	1.0274	PP	Male	15-54	At the ED of the first hospital	IV (Gwangju/Jeolla/Jeju)	LEMC_Tertiary hospital with <300 beds	Blunt	No
171381	2017	1.16099	NP	Female	>=55	Transfer to the second or additional hospitals	IV (Gwangju/Jeolla/Jeju)	LEMC_Tertiary hospital with <300 beds	Blunt	Yes
171382	2017	1.04309	NP	Male	>=55	After hospitalization at the first hospital	IV (Gwangju/Jeolla/Jeju)	REMC	Blunt	No
171383	2017	0.85281	NP	Male	>=55	DOA at the first hospital	IV (Gwangju/Jeolla/Jeju)	REMC	Blunt	No
171384	2017	0.85281	NP	Male	>=55	DOA at the first hospital	IV (Gwangju/Jeolla/Jeju)	REMC	Blunt	No
171385	2017	1.04309	NP	Male	>=55	After hospitalization at the first hospital	IV (Gwangju/Jeolla/Jeju)	REMC	Blunt	No
171386	2017	1.17288	PP	Male	15-54	Transfer to the second or additional hospitals	IV (Gwangju/Jeolla/Jeju)	REMC	Blunt	Yes
171387	2017	0.85281	NP	Male	>=55	DOA at the first hospital	IV (Gwangju/Jeolla/Jeju)	REMC	Blunt	No
171389	2017	0.79052	P	Male	>=55	At the ED of the first hospital	IV (Gwangju/Jeolla/Jeju)	REMC	Blunt	No
171390	2017	1.04309	NPCI	Male	>=55	After hospitalization at the first hospital	IV (Gwangju/Jeolla/Jeju)	REMC	Blunt	No
171391	2017	0.85281	NP	Male	15-54	DOA at the first hospital	IV (Gwangju/Jeolla/Jeju)	REMC	Blunt	No
171392	2017	1.01196	P	Male	>=55	Transfer to the second or additional hospitals	IV (Gwangju/Jeolla/Jeju)	REMC	Blunt	Yes
171393	2017	0.85281	NP	Female	>=55	DOA at the first hospital	IV (Gwangju/Jeolla/Jeju)	REMC	Blunt	No
171394	2017	0.85281	NP	Male	15-54	DOA at the first hospital	IV (Gwangju/Jeolla/Jeju)	REMC	Blunt	No
171395	2017	0.934	PP	Male	15-54	After hospitalization at the first hospital	IV (Gwangju/Jeolla/Jeju)	REMC	Blunt	No
171397	2017	0.79052	NP	Female	>=55	At the ED of the first hospital	IV (Gwangju/Jeolla/Jeju)	REMC	Blunt	No
171398	2017	0.85281	NP	Male	>=55	DOA at the first hospital	IV (Gwangju/Jeolla/Jeju)	REMC	Blunt	No
171400	2017	0.85281	NP	Male	>=55	DOA at the first hospital	IV (Gwangju/Jeolla/Jeju)	REMC	Blunt	No
171401	2017	0.85281	NP	Male	15-54	DOA at the first hospital	IV (Gwangju/Jeolla/Jeju)	REMC	Blunt	No
171402	2017	0.85281	NP	Female	15-54	DOA at the first hospital	IV (Gwangju/Jeolla/Jeju)	REMC	Blunt	No
171403	2017	0.79052	P	Male	>=55	At the ED of the first hospital	IV (Gwangju/Jeolla/Jeju)	REMC	Blunt	No
171404	2017	0.79052	NP	Male	>=55	At the ED of the first hospital	IV (Gwangju/Jeolla/Jeju)	REMC	Blunt	No
171405	2017	1.04309	NPCI	Male	>=55	After hospitalization at the first hospital	IV (Gwangju/Jeolla/Jeju)	REMC	Blunt	No
171407	2017	1.04309	P	Female	>=55	After hospitalization at the first hospital	IV (Gwangju/Jeolla/Jeju)	REMC	Blunt	Yes
171408	2017	1.01196	P	Male	>=55	Transfer to the second or additional hospitals	IV (Gwangju/Jeolla/Jeju)	REMC	Blunt	Yes
171409	2017	1.01196	NP	Female	>=55	Transfer to the second or additional hospitals	IV (Gwangju/Jeolla/Jeju)	REMC	Blunt	Yes
171410	2017	1.01196	PP	Female	>=55	Transfer to the second or additional hospitals	IV (Gwangju/Jeolla/Jeju)	REMC	Blunt	Yes
171411	2017	0.934	NP	Male	15-54	After hospitalization at the first hospital	IV (Gwangju/Jeolla/Jeju)	REMC	Blunt	No
171412	2017	0.32607	NP	Female	>=55	Transfer to the second or additional hospitals	IV (Gwangju/Jeolla/Jeju)	LEMI	Blunt	Yes
171419	2017	0.25999	NP	Female	>=55	At the ED of the first hospital	IV (Gwangju/Jeolla/Jeju)	LEMI	Blunt	Yes
171426	2017	0.25999	NP	Female	>=55	At the ED of the first hospital	IV (Gwangju/Jeolla/Jeju)	LEMI	Blunt	No
171430	2017	0.2769	NPCI	Male	>=55	DOA at the first hospital	IV (Gwangju/Jeolla/Jeju)	LEMI	Blunt	No
171432	2017	0.70948	P	Male	15-54	After hospitalization at the first hospital	IV (Gwangju/Jeolla/Jeju)	RTC_Designated, but not operated	Blunt	No
171433	2017	0.72766	P	Male	>=55	At the ED of the first hospital	IV (Gwangju/Jeolla/Jeju)	RTC_Designated, but not operated	Blunt	No
171434	2017	0.48037	NP	Male	15-54	DOA at the first hospital	IV (Gwangju/Jeolla/Jeju)	RTC_Designated, but not operated	Blunt	No
171437	2017	0.92879	NPCI	Male	>=55	Transfer to the second or additional hospitals	IV (Gwangju/Jeolla/Jeju)	RTC_Designated, but not operated	Blunt	Yes
171438	2017	0.72766	NP	Male	15-54	At the ED of the first hospital	IV (Gwangju/Jeolla/Jeju)	RTC_Designated, but not operated	Blunt	No
171439	2017	0.92879	NPCI	Male	>=55	Transfer to the second or additional hospitals	IV (Gwangju/Jeolla/Jeju)	RTC_Designated, but not operated	Blunt	Yes
171440	2017	0.86306	NP	Male	>=55	After hospitalization at the first hospital	IV (Gwangju/Jeolla/Jeju)	RTC_Designated, but not operated	Blunt	No
171443	2017	0.86306	NP	Male	>=55	After hospitalization at the first hospital	IV (Gwangju/Jeolla/Jeju)	RTC_Designated, but not operated	Blunt	No
171447	2017	0.48037	NP	Male	15-54	DOA at the first hospital	IV (Gwangju/Jeolla/Jeju)	RTC_Designated, but not operated	Blunt	No
171448	2017	0.72766	P	Female	15-54	At the ED of the first hospital	IV (Gwangju/Jeolla/Jeju)	RTC_Designated, but not operated	Blunt	No
171449	2017	0.86306	NPCI	Male	>=55	After hospitalization at the first hospital	IV (Gwangju/Jeolla/Jeju)	RTC_Designated, but not operated	Blunt	No
171450	2017	0.72766	P	Male	>=55	At the ED of the first hospital	IV (Gwangju/Jeolla/Jeju)	RTC_Designated, but not operated	Blunt	No
171451	2017	0.86306	NPCI	Male	>=55	After hospitalization at the first hospital	IV (Gwangju/Jeolla/Jeju)	RTC_Designated, but not operated	Blunt	No
171452	2017	0.92879	NPCI	Male	>=55	Transfer to the second or additional hospitals	IV (Gwangju/Jeolla/Jeju)	RTC_Designated, but not operated	Blunt	Yes
171454	2017	0.92879	PP	Male	>=55	Transfer to the second or additional hospitals	IV (Gwangju/Jeolla/Jeju)	RTC_Designated, but not operated	Blunt	Yes
171457	2017	0.92879	NP	Female	>=55	Transfer to the second or additional hospitals	IV (Gwangju/Jeolla/Jeju)	RTC_Designated, but not operated	Blunt	Yes
171458	2017	0.92879	P	Male	>=55	Transfer to the second or additional hospitals	IV (Gwangju/Jeolla/Jeju)	RTC_Designated, but not operated	Blunt	Yes
171460	2017	0.70948	PP	Male	15-54	After hospitalization at the first hospital	IV (Gwangju/Jeolla/Jeju)	RTC_Designated, but not operated	Blunt	No
171461	2017	0.86306	P	Male	>=55	After hospitalization at the first hospital	IV (Gwangju/Jeolla/Jeju)	RTC_Designated, but not operated	Blunt	No
171462	2017	1.53832	NP	Male	>=55	DOA at the first hospital	IV (Gwangju/Jeolla/Jeju)	LEMI	Blunt	No
171463	2017	1.53832	NP	Female	>=55	DOA at the first hospital	IV (Gwangju/Jeolla/Jeju)	LEMI	Blunt	No
171464	2017	1.53832	NP	Male	15-54	DOA at the first hospital	IV (Gwangju/Jeolla/Jeju)	LEMI	Blunt	No
171466	2017	0.89408	PP	Male	>=55	After hospitalization at the first hospital	IV (Gwangju/Jeolla/Jeju)	RTC_Designated and operated	Blunt	No
171467	2017	0.77159	NPCI	Female	>=55	DOA at the first hospital	IV (Gwangju/Jeolla/Jeju)	RTC_Designated and operated	Blunt	No
171468	2017	0.77113	P	Male	>=55	Transfer to the second or additional hospitals	IV (Gwangju/Jeolla/Jeju)	RTC_Designated and operated	Blunt	Yes
171469	2017	0.89408	NP	Female	>=55	After hospitalization at the first hospital	IV (Gwangju/Jeolla/Jeju)	RTC_Designated and operated	Blunt	No
171470	2017	0.89408	P	Male	>=55	After hospitalization at the first hospital	IV (Gwangju/Jeolla/Jeju)	RTC_Designated and operated	Blunt	No
171471	2017	0.24731	PP	Male	<=14	Transfer to the second or additional hospitals	IV (Gwangju/Jeolla/Jeju)	RTC_Designated and operated	Blunt	Yes
171472	2017	0.89408	PP	Male	>=55	After hospitalization at the first hospital	IV (Gwangju/Jeolla/Jeju)	RTC_Designated and operated	Blunt	No
171473	2017	0.77159	NPCI	Male	>=55	DOA at the first hospital	IV (Gwangju/Jeolla/Jeju)	RTC_Designated and operated	Blunt	No
171474	2017	0.39096	NPCI	Male	15-54	Transfer to the second or additional hospitals	IV (Gwangju/Jeolla/Jeju)	RTC_Designated and operated	Blunt	Yes
171475	2017	0.81725	NPCI	Male	15-54	After hospitalization at the first hospital	IV (Gwangju/Jeolla/Jeju)	RTC_Designated and operated	Blunt	No
171476	2017	0.77159	NP	Female	>=55	DOA at the first hospital	IV (Gwangju/Jeolla/Jeju)	RTC_Designated and operated	Blunt	No
171477	2017	0.77113	NPCI	Male	>=55	Transfer to the second or additional hospitals	IV (Gwangju/Jeolla/Jeju)	RTC_Designated and operated	Blunt	Yes
171478	2017	0.77159	NP	Female	>=55	DOA at the first hospital	IV (Gwangju/Jeolla/Jeju)	RTC_Designated and operated	Blunt	No
171479	2017	0.24731	NPCI	Male	<=14	At the ED of the first hospital	IV (Gwangju/Jeolla/Jeju)	RTC_Designated and operated	Blunt	No
171480	2017	0.77113	NP	Male	>=55	Transfer to the second or additional hospitals	IV (Gwangju/Jeolla/Jeju)	RTC_Designated and operated	Blunt	No
171481	2017	0.77113	NP	Male	>=55	Transfer to the second or additional hospitals	IV (Gwangju/Jeolla/Jeju)	RTC_Designated and operated	Blunt	Yes
171482	2017	0.77159	NP	Male	>=55	DOA at the first hospital	IV (Gwangju/Jeolla/Jeju)	RTC_Designated and operated	Blunt	No
171483	2017	0.77113	NP	Male	>=55	Transfer to the second or additional hospitals	IV (Gwangju/Jeolla/Jeju)	RTC_Designated and operated	Blunt	Yes
171484	2017	0.89408	NP	Male	>=55	After hospitalization at the first hospital	IV (Gwangju/Jeolla/Jeju)	RTC_Designated and operated	Blunt	No
171485	2017	0.84322	NPCI	Male	>=55	At the ED of the first hospital	IV (Gwangju/Jeolla/Jeju)	RTC_Designated and operated	Blunt	No
171486	2017	0.39096	P	Male	15-54	Transfer to the second or additional hospitals	IV (Gwangju/Jeolla/Jeju)	RTC_Designated and operated	Blunt	Yes
171487	2017	0.77113	PP	Female	>=55	Transfer to the second or additional hospitals	IV (Gwangju/Jeolla/Jeju)	RTC_Designated and operated	Blunt	Yes
171488	2017	0.77113	NPCI	Male	>=55	Transfer to the second or additional hospitals	IV (Gwangju/Jeolla/Jeju)	RTC_Designated and operated	Blunt	Yes
171490	2017	0.89408	PP	Female	>=55	After hospitalization at the first hospital	IV (Gwangju/Jeolla/Jeju)	RTC_Designated and operated	Blunt	No
171491	2017	0.89408	NP	Female	>=55	After hospitalization at the first hospital	IV (Gwangju/Jeolla/Jeju)	RTC_Designated and operated	Blunt	No
171492	2017	0.89408	NP	Male	>=55	After hospitalization at the first hospital	IV (Gwangju/Jeolla/Jeju)	RTC_Designated and operated	Blunt	No
171493	2017	0.89408	NPCI	Male	>=55	After hospitalization at the first hospital	IV (Gwangju/Jeolla/Jeju)	RTC_Designated and operated	Blunt	No
171494	2017	0.81725	NP	Female	15-54	After hospitalization at the first hospital	IV (Gwangju/Jeolla/Jeju)	RTC_Designated and operated	Blunt	No
171495	2017	2.30702	NPCI	Male	>=55	DOA at the first hospital	IV (Gwangju/Jeolla/Jeju)	LEMI	Blunt	No
171496	2017	0.7222	NPCI	Male	>=55	At the ED of the first hospital	IV (Gwangju/Jeolla/Jeju)	LEMI	Blunt	No
171499	2017	0.92281	NP	Male	15-54	DOA at the first hospital	IV (Gwangju/Jeolla/Jeju)	LEMI	Blunt	No
171500	2017	0.7222	NP	Male	>=55	At the ED of the first hospital	IV (Gwangju/Jeolla/Jeju)	LEMI	Blunt	No
171502	2017	0.35025	NP	Male	15-54	After hospitalization at the first hospital	IV (Gwangju/Jeolla/Jeju)	REMC	Blunt	No
171503	2017	0.51931	NPCI	Male	>=55	After hospitalization at the first hospital	IV (Gwangju/Jeolla/Jeju)	REMC	Other/unknown	No
171504	2017	0.51931	NPCI	Male	>=55	After hospitalization at the first hospital	IV (Gwangju/Jeolla/Jeju)	REMC	Blunt	No
171505	2017	0.52231	NPCI	Male	>=55	Transfer to the second or additional hospitals	IV (Gwangju/Jeolla/Jeju)	REMC	Blunt	Yes
171506	2017	0.52231	NP	Male	>=55	Transfer to the second or additional hospitals	IV (Gwangju/Jeolla/Jeju)	REMC	Blunt	Yes
171507	2017	0.51931	NPCI	Male	>=55	After hospitalization at the first hospital	IV (Gwangju/Jeolla/Jeju)	REMC	Blunt	No
171508	2017	0.29322	PP	Female	15-54	Transfer to the second or additional hospitals	IV (Gwangju/Jeolla/Jeju)	REMC	Blunt	Yes
171509	2017	0.36891	P	Male	>=55	At the ED of the first hospital	IV (Gwangju/Jeolla/Jeju)	REMC	Blunt	No
171510	2017	0.35025	NPCI	Male	15-54	After hospitalization at the first hospital	IV (Gwangju/Jeolla/Jeju)	REMC	Blunt	No
171515	2017	0.4061	NP	Female	>=55	DOA at the first hospital	IV (Gwangju/Jeolla/Jeju)	REMC	Blunt	No
171516	2017	0.51931	PP	Male	>=55	After hospitalization at the first hospital	IV (Gwangju/Jeolla/Jeju)	REMC	Blunt	No
171517	2017	0.36891	PP	Female	15-54	At the ED of the first hospital	IV (Gwangju/Jeolla/Jeju)	REMC	Blunt	No
171518	2017	0.4061	NP	Female	>=55	DOA at the first hospital	IV (Gwangju/Jeolla/Jeju)	REMC	Blunt	No
171519	2017	0.52231	P	Male	>=55	Transfer to the second or additional hospitals	IV (Gwangju/Jeolla/Jeju)	REMC	Blunt	Yes
171520	2017	0.36891	PP	Male	>=55	At the ED of the first hospital	IV (Gwangju/Jeolla/Jeju)	REMC	Blunt	No
171521	2017	0.51931	NP	Male	>=55	After hospitalization at the first hospital	IV (Gwangju/Jeolla/Jeju)	REMC	Blunt	No
171522	2017	0.51931	PP	Male	>=55	After hospitalization at the first hospital	IV (Gwangju/Jeolla/Jeju)	REMC	Blunt	No
171524	2017	0.52231	PP	Male	>=55	Transfer to the second or additional hospitals	IV (Gwangju/Jeolla/Jeju)	REMC	Penetrating	Yes
171526	2017	0.51931	NP	Male	>=55	After hospitalization at the first hospital	IV (Gwangju/Jeolla/Jeju)	REMC	Blunt	No
171528	2017	0.51931	P	Male	>=55	After hospitalization at the first hospital	IV (Gwangju/Jeolla/Jeju)	REMC	Blunt	No
171529	2017	0.51931	NP	Male	>=55	After hospitalization at the first hospital	IV (Gwangju/Jeolla/Jeju)	REMC	Blunt	No
171530	2017	0.36891	P	Male	>=55	At the ED of the first hospital	IV (Gwangju/Jeolla/Jeju)	REMC	Blunt	No
171531	2017	2.76842	NP	Male	15-54	DOA at the first hospital	IV (Gwangju/Jeolla/Jeju)	LEMI	Blunt	No
171532	2017	1.41435	NP	Male	15-54	Transfer to the second or additional hospitals	IV (Gwangju/Jeolla/Jeju)	LEMI	Blunt	Yes
171534	2017	1.48675	NPCI	Male	15-54	Transfer to the second or additional hospitals	IV (Gwangju/Jeolla/Jeju)	LEMC_Tertiary hospital with <300 beds	Blunt	Yes
171535	2017	0.86466	NP	Female	>=55	DOA at the first hospital	IV (Gwangju/Jeolla/Jeju)	LEMC_Tertiary hospital with <300 beds	Blunt	No
171536	2017	0.86466	PP	Female	>=55	DOA at the first hospital	IV (Gwangju/Jeolla/Jeju)	LEMC_Tertiary hospital with <300 beds	Blunt	No
171538	2017	0.86466	PP	Male	15-54	DOA at the first hospital	IV (Gwangju/Jeolla/Jeju)	LEMC_Tertiary hospital with <300 beds	Blunt	No
171539	2017	0.86466	NP	Male	>=55	DOA at the first hospital	IV (Gwangju/Jeolla/Jeju)	LEMC_Tertiary hospital with <300 beds	Blunt	No
171540	2017	1.16099	NP	Female	>=55	Transfer to the second or additional hospitals	IV (Gwangju/Jeolla/Jeju)	LEMC_Tertiary hospital with <300 beds	Blunt	Yes
171541	2017	0.86466	NP	Male	>=55	DOA at the first hospital	IV (Gwangju/Jeolla/Jeju)	LEMC_Tertiary hospital with <300 beds	Other/unknown	No
171542	2017	0.86466	NP	Male	15-54	DOA at the first hospital	IV (Gwangju/Jeolla/Jeju)	LEMC_Tertiary hospital with <300 beds	Blunt	No
171543	2017	0.86466	NP	Male	>=55	DOA at the first hospital	IV (Gwangju/Jeolla/Jeju)	LEMC_Tertiary hospital with <300 beds	Blunt	No
171548	2017	0.99662	NPCI	Female	>=55	DOA at the first hospital	IV (Gwangju/Jeolla/Jeju)	LEMI	Blunt	No
171549	2017	1.57678	NP	Female	>=55	After hospitalization at the first hospital	IV (Gwangju/Jeolla/Jeju)	LEMI	Blunt	No
171554	2017	0.7222	NP	Male	>=55	At the ED of the first hospital	IV (Gwangju/Jeolla/Jeju)	LEMI	Blunt	No
171555	2017	0.7222	NP	Male	15-54	At the ED of the first hospital	IV (Gwangju/Jeolla/Jeju)	LEMI	Blunt	No
171556	2017	0.7222	P	Female	15-54	At the ED of the first hospital	IV (Gwangju/Jeolla/Jeju)	LEMI	Blunt	No
171823	2017	1.88303	PP	Male	>=55	After hospitalization at the first hospital	IV (Gwangju/Jeolla/Jeju)	LEMC_Tertiary hospital with <300 beds	Blunt	No
171825	2017	1.28124	NP	Female	15-54	DOA at the first hospital	IV (Gwangju/Jeolla/Jeju)	LEMC_Tertiary hospital with <300 beds	Blunt	No
171826	2017	1.13517	NP	Female	15-54	After hospitalization at the first hospital	IV (Gwangju/Jeolla/Jeju)	LEMC_Tertiary hospital with <300 beds	Blunt	No
171827	2017	2.32198	P	Female	>=55	Transfer to the second or additional hospitals	IV (Gwangju/Jeolla/Jeju)	LEMC_Tertiary hospital with <300 beds	Blunt	Yes
171828	2017	1.28124	NP	Male	15-54	DOA at the first hospital	IV (Gwangju/Jeolla/Jeju)	LEMC_Tertiary hospital with <300 beds	Blunt	No
171829	2017	1.0274	NP	Male	15-54	At the ED of the first hospital	IV (Gwangju/Jeolla/Jeju)	LEMC_Tertiary hospital with <300 beds	Blunt	No
171830	2017	1.88303	NP	Male	>=55	After hospitalization at the first hospital	IV (Gwangju/Jeolla/Jeju)	LEMC_Tertiary hospital with <300 beds	Blunt	No
171831	2017	1.28124	NPCI	Female	15-54	DOA at the first hospital	IV (Gwangju/Jeolla/Jeju)	LEMC_Tertiary hospital with <300 beds	Blunt	No
171832	2017	1.88303	PP	Male	>=55	After hospitalization at the first hospital	IV (Gwangju/Jeolla/Jeju)	LEMC_Tertiary hospital with <300 beds	Blunt	No
171833	2017	0.58375	PP	Male	15-54	After hospitalization at the first hospital	IV (Gwangju/Jeolla/Jeju)	RTC_Designated, but not operated	Blunt	No
171834	2017	0.58375	NP	Female	15-54	After hospitalization at the first hospital	IV (Gwangju/Jeolla/Jeju)	RTC_Designated, but not operated	Other/unknown	No
171835	2017	0.45686	NP	Male	>=55	DOA at the first hospital	IV (Gwangju/Jeolla/Jeju)	RTC_Designated, but not operated	Blunt	No
171836	2017	0.45686	NPCI	Male	>=55	DOA at the first hospital	IV (Gwangju/Jeolla/Jeju)	RTC_Designated, but not operated	Blunt	No
171837	2017	0.57121	NP	Male	>=55	Transfer to the second or additional hospitals	IV (Gwangju/Jeolla/Jeju)	RTC_Designated, but not operated	Blunt	Yes
171838	2017	0.57121	PP	Male	>=55	Transfer to the second or additional hospitals	IV (Gwangju/Jeolla/Jeju)	RTC_Designated, but not operated	Blunt	Yes
171841	2017	0.55184	NP	Male	>=55	After hospitalization at the first hospital	IV (Gwangju/Jeolla/Jeju)	RTC_Designated, but not operated	Blunt	No
171842	2017	0.57121	NP	Male	>=55	Transfer to the second or additional hospitals	IV (Gwangju/Jeolla/Jeju)	RTC_Designated, but not operated	Blunt	Yes
171843	2017	0.39096	NPCI	Male	15-54	Transfer to the second or additional hospitals	IV (Gwangju/Jeolla/Jeju)	RTC_Designated, but not operated	Blunt	Yes
171844	2017	0.39096	PP	Male	15-54	Transfer to the second or additional hospitals	IV (Gwangju/Jeolla/Jeju)	RTC_Designated, but not operated	Blunt	Yes
171845	2017	0.55184	NP	Female	>=55	After hospitalization at the first hospital	IV (Gwangju/Jeolla/Jeju)	RTC_Designated, but not operated	Blunt	No
171846	2017	0.57121	NP	Female	>=55	Transfer to the second or additional hospitals	IV (Gwangju/Jeolla/Jeju)	RTC_Designated, but not operated	Blunt	Yes
171848	2017	0.55184	NP	Male	>=55	After hospitalization at the first hospital	IV (Gwangju/Jeolla/Jeju)	RTC_Designated, but not operated	Blunt	No
171849	2017	0.45686	NP	Male	15-54	DOA at the first hospital	IV (Gwangju/Jeolla/Jeju)	RTC_Designated, but not operated	Blunt	No
171852	2017	0.57121	NPCI	Female	>=55	Transfer to the second or additional hospitals	IV (Gwangju/Jeolla/Jeju)	RTC_Designated, but not operated	Blunt	Yes
171853	2017	0.58375	NP	Male	15-54	After hospitalization at the first hospital	IV (Gwangju/Jeolla/Jeju)	RTC_Designated, but not operated	Blunt	No
171854	2017	0.63241	NP	Male	>=55	At the ED of the first hospital	IV (Gwangju/Jeolla/Jeju)	RTC_Designated, but not operated	Blunt	No
171855	2017	0.45686	NP	Female	15-54	DOA at the first hospital	IV (Gwangju/Jeolla/Jeju)	RTC_Designated, but not operated	Blunt	No
171856	2017	0.58375	NP	Female	15-54	After hospitalization at the first hospital	IV (Gwangju/Jeolla/Jeju)	RTC_Designated, but not operated	Blunt	No
171857	2017	0.58375	NP	Female	15-54	After hospitalization at the first hospital	IV (Gwangju/Jeolla/Jeju)	RTC_Designated, but not operated	Blunt	No
171858	2017	0.39096	NPCI	Male	15-54	Transfer to the second or additional hospitals	IV (Gwangju/Jeolla/Jeju)	RTC_Designated, but not operated	Blunt	Yes
171859	2017	0.55184	NP	Female	>=55	After hospitalization at the first hospital	IV (Gwangju/Jeolla/Jeju)	RTC_Designated, but not operated	Blunt	No
171860	2017	0.55184	NP	Male	>=55	After hospitalization at the first hospital	IV (Gwangju/Jeolla/Jeju)	RTC_Designated, but not operated	Blunt	No
171861	2017	0.55184	NP	Female	>=55	After hospitalization at the first hospital	IV (Gwangju/Jeolla/Jeju)	RTC_Designated, but not operated	Blunt	No
171862	2017	0.55184	NP	Female	>=55	After hospitalization at the first hospital	IV (Gwangju/Jeolla/Jeju)	RTC_Designated, but not operated	Blunt	No
13	2015	0.64634	NP	Male	>=55	After hospitalization at the first hospital	V (Busan/Daegu/Ulsan/Gyeongsang)	RTC_Designated, but not operated	Blunt	No
16	2015	0.4626	NP	Female	15-54	Transfer to the second or additional hospitals	V (Busan/Daegu/Ulsan/Gyeongsang)	LEMC_Tertiary hospital with >=LEMC_Tertiary hospital with 300-499 beds00 beds	Blunt	Yes
30	2015	0.5804	NP	Male	>=55	After hospitalization at the first hospital	V (Busan/Daegu/Ulsan/Gyeongsang)	RTC_Designated, but not operated	Blunt	No
42	2015	0.46167	NPCI	Male	>=55	After hospitalization at the first hospital	V (Busan/Daegu/Ulsan/Gyeongsang)	RTC_Designated, but not operated	Blunt	No
54	2015	0.42535	NPCI	Female	15-54	Transfer to the second or additional hospitals	V (Busan/Daegu/Ulsan/Gyeongsang)	RTC_Designated, but not operated	Blunt	Yes
63	2015	0.33082	NPCI	Male	15-54	Transfer to the second or additional hospitals	V (Busan/Daegu/Ulsan/Gyeongsang)	RTC_Designated, but not operated	Blunt	Yes
85	2015	0.64634	PP	Male	>=55	After hospitalization at the first hospital	V (Busan/Daegu/Ulsan/Gyeongsang)	RTC_Designated, but not operated	Blunt	No
90	2015	0.8541	NPCI	Male	>=55	After hospitalization at the first hospital	V (Busan/Daegu/Ulsan/Gyeongsang)	RTC_Designated, but not operated	Blunt	No
139	2015	0.26881	P	Male	15-54	After hospitalization at the first hospital	V (Busan/Daegu/Ulsan/Gyeongsang)	RTC_Designated, but not operated	Blunt	No
140	2015	0.26881	NP	Female	<=14	After hospitalization at the first hospital	V (Busan/Daegu/Ulsan/Gyeongsang)	RTC_Designated, but not operated	Blunt	No
171	2015	0.48953	NP	Male	15-54	After hospitalization at the first hospital	V (Busan/Daegu/Ulsan/Gyeongsang)	RTC_Designated, but not operated	Blunt	No
215	2015	0.46157	NPCI	Male	15-54	After hospitalization at the first hospital	V (Busan/Daegu/Ulsan/Gyeongsang)	RTC_Designated, but not operated	Blunt	No
253	2015	1.94655	NPCI	Male	>=55	Transfer to the second or additional hospitals	V (Busan/Daegu/Ulsan/Gyeongsang)	LEMC_Tertiary hospital with >=LEMC_Tertiary hospital with 300-499 beds00 beds	Blunt	Yes
305	2015	0.46167	PP	Female	>=55	After hospitalization at the first hospital	V (Busan/Daegu/Ulsan/Gyeongsang)	RTC_Designated, but not operated	Blunt	No
312	2015	0.42535	NP	Female	15-54	Transfer to the second or additional hospitals	V (Busan/Daegu/Ulsan/Gyeongsang)	RTC_Designated, but not operated	Blunt	Yes
352	2015	0.31192	PP	Male	15-54	Transfer to the second or additional hospitals	V (Busan/Daegu/Ulsan/Gyeongsang)	RTC_Designated, but not operated	Blunt	Yes
374	2015	0.83481	NPCI	Male	>=55	Transfer to the second or additional hospitals	V (Busan/Daegu/Ulsan/Gyeongsang)	RTC_Designated, but not operated	Blunt	Yes
380	2015	1.01991	NP	Male	15-54	After hospitalization at the first hospital	V (Busan/Daegu/Ulsan/Gyeongsang)	LEMC_Tertiary hospital with <300 beds	Blunt	No
395	2015	1.25016	NPCI	Male	>=55	After hospitalization at the first hospital	V (Busan/Daegu/Ulsan/Gyeongsang)	LEMC_Tertiary hospital with 300-499 beds	Blunt	No
399	2015	0.64634	PP	Male	>=55	After hospitalization at the first hospital	V (Busan/Daegu/Ulsan/Gyeongsang)	RTC_Designated, but not operated	Blunt	No
402	2015	0.5804	PP	Female	>=55	After hospitalization at the first hospital	V (Busan/Daegu/Ulsan/Gyeongsang)	RTC_Designated, but not operated	Blunt	No
411	2015	1.0283	NP	Male	>=55	After hospitalization at the first hospital	V (Busan/Daegu/Ulsan/Gyeongsang)	LEMC_Tertiary hospital with 300-499 beds	Blunt	No
420	2015	2.93027	NP	Female	>=55	Transfer to the second or additional hospitals	V (Busan/Daegu/Ulsan/Gyeongsang)	LEMC_Tertiary hospital with >=LEMC_Tertiary hospital with 300-499 beds00 beds	Blunt	Yes
434	2015	0.26881	NPCI	Female	15-54	After hospitalization at the first hospital	V (Busan/Daegu/Ulsan/Gyeongsang)	RTC_Designated, but not operated	Other/unknown	No
511	2015	0.5963	NPCI	Female	>=55	Transfer to the second or additional hospitals	V (Busan/Daegu/Ulsan/Gyeongsang)	RTC_Designated, but not operated	Blunt	Yes
605	2015	0.61438	NPCI	Male	15-54	Transfer to the second or additional hospitals	V (Busan/Daegu/Ulsan/Gyeongsang)	RTC_Designated, but not operated	Blunt	Yes
672	2015	0.68592	P	Male	>=55	After hospitalization at the first hospital	V (Busan/Daegu/Ulsan/Gyeongsang)	REMC	Blunt	No
675	2015	0.50353	NPCI	Male	15-54	After hospitalization at the first hospital	V (Busan/Daegu/Ulsan/Gyeongsang)	REMC	Blunt	No
692	2015	0.48953	NPCI	Male	15-54	After hospitalization at the first hospital	V (Busan/Daegu/Ulsan/Gyeongsang)	RTC_Designated, but not operated	Blunt	No
785	2015	0.26881	PP	Male	15-54	After hospitalization at the first hospital	V (Busan/Daegu/Ulsan/Gyeongsang)	RTC_Designated, but not operated	Blunt	No
792	2015	1.95746	PP	Male	15-54	After hospitalization at the first hospital	V (Busan/Daegu/Ulsan/Gyeongsang)	LEMC_Tertiary hospital with >=LEMC_Tertiary hospital with 300-499 beds00 beds	Blunt	No
800	2015	1.71384	NP	Female	>=55	After hospitalization at the first hospital	V (Busan/Daegu/Ulsan/Gyeongsang)	LEMC_Tertiary hospital with >=LEMC_Tertiary hospital with 300-499 beds00 beds	Blunt	No
805	2015	0.7457	NP	Male	15-54	After hospitalization at the first hospital	V (Busan/Daegu/Ulsan/Gyeongsang)	LEMC_Tertiary hospital with >=LEMC_Tertiary hospital with 300-499 beds00 beds	Blunt	No
830	2015	0.74536	PP	Male	>=55	Transfer to the second or additional hospitals	V (Busan/Daegu/Ulsan/Gyeongsang)	RTC_Designated, but not operated	Blunt	Yes
848	2015	0.33082	NPCI	Male	15-54	Transfer to the second or additional hospitals	V (Busan/Daegu/Ulsan/Gyeongsang)	REMC	Blunt	Yes
855	2015	0.5804	NP	Male	>=55	After hospitalization at the first hospital	V (Busan/Daegu/Ulsan/Gyeongsang)	RTC_Designated, but not operated	Blunt	No
869	2015	0.93212	NPCI	Male	15-54	After hospitalization at the first hospital	V (Busan/Daegu/Ulsan/Gyeongsang)	LEMC_Tertiary hospital with 300-499 beds	Blunt	No
926	2015	0.50353	PP	Male	15-54	After hospitalization at the first hospital	V (Busan/Daegu/Ulsan/Gyeongsang)	REMC	Blunt	No
956	2015	0.8541	P	Male	>=55	After hospitalization at the first hospital	V (Busan/Daegu/Ulsan/Gyeongsang)	RTC_Designated, but not operated	Blunt	No
973	2015	1.94655	NPCI	Male	>=55	Transfer to the second or additional hospitals	V (Busan/Daegu/Ulsan/Gyeongsang)	LEMC_Tertiary hospital with >=LEMC_Tertiary hospital with 300-499 beds00 beds	Blunt	Yes
976	2015	1.25016	NP	Male	>=55	After hospitalization at the first hospital	V (Busan/Daegu/Ulsan/Gyeongsang)	LEMC_Tertiary hospital with 300-499 beds	Other/unknown	No
1001	2015	0.26881	NP	Male	15-54	After hospitalization at the first hospital	V (Busan/Daegu/Ulsan/Gyeongsang)	RTC_Designated, but not operated	Blunt	No
1039	2015	0.34968	NP	Male	15-54	After hospitalization at the first hospital	V (Busan/Daegu/Ulsan/Gyeongsang)	RTC_Designated, but not operated	Blunt	No
1064	2015	0.8541	NP	Male	>=55	After hospitalization at the first hospital	V (Busan/Daegu/Ulsan/Gyeongsang)	RTC_Designated, but not operated	Blunt	No
1101	2015	0.64634	PP	Male	>=55	After hospitalization at the first hospital	V (Busan/Daegu/Ulsan/Gyeongsang)	RTC_Designated, but not operated	Blunt	No
1135	2015	1.01991	NP	Male	15-54	After hospitalization at the first hospital	V (Busan/Daegu/Ulsan/Gyeongsang)	LEMC_Tertiary hospital with <300 beds	Blunt	No
1139	2015	0.3855	NP	Male	15-54	Transfer to the second or additional hospitals	V (Busan/Daegu/Ulsan/Gyeongsang)	LEMC_Tertiary hospital with 300-499 beds	Blunt	Yes
1167	2015	0.26881	NP	Male	15-54	After hospitalization at the first hospital	V (Busan/Daegu/Ulsan/Gyeongsang)	RTC_Designated, but not operated	Blunt	No
1172	2015	0.48953	NP	Male	15-54	After hospitalization at the first hospital	V (Busan/Daegu/Ulsan/Gyeongsang)	RTC_Designated, but not operated	Blunt	No
1175	2015	1.71384	NP	Female	>=55	After hospitalization at the first hospital	V (Busan/Daegu/Ulsan/Gyeongsang)	LEMC_Tertiary hospital with >=LEMC_Tertiary hospital with 300-499 beds00 beds	Blunt	No
1181	2015	0.68592	NPCI	Male	>=55	After hospitalization at the first hospital	V (Busan/Daegu/Ulsan/Gyeongsang)	REMC	Blunt	No
1221	2015	0.59132	PP	Male	>=55	Transfer to the second or additional hospitals	V (Busan/Daegu/Ulsan/Gyeongsang)	REMC	Blunt	Yes
1277	2015	0.26881	NP	Female	<=14	Transfer to the second or additional hospitals	V (Busan/Daegu/Ulsan/Gyeongsang)	RTC_Designated, but not operated	Blunt	Yes
1318	2015	0.46157	NP	Male	15-54	After hospitalization at the first hospital	V (Busan/Daegu/Ulsan/Gyeongsang)	RTC_Designated, but not operated	Blunt	No
1336	2015	1.01991	P	Male	15-54	After hospitalization at the first hospital	V (Busan/Daegu/Ulsan/Gyeongsang)	LEMC_Tertiary hospital with 300-499 beds	Blunt	Yes
1419	2015	0.5963	NP	Male	>=55	Transfer to the second or additional hospitals	V (Busan/Daegu/Ulsan/Gyeongsang)	RTC_Designated, but not operated	Other/unknown	Yes
1427	2015	0.34968	PP	Female	15-54	After hospitalization at the first hospital	V (Busan/Daegu/Ulsan/Gyeongsang)	RTC_Designated, but not operated	Blunt	No
1486	2015	0.5804	NP	Male	>=55	After hospitalization at the first hospital	V (Busan/Daegu/Ulsan/Gyeongsang)	RTC_Designated, but not operated	Blunt	No
1503	2015	1.94655	NP	Female	>=55	Transfer to the second or additional hospitals	V (Busan/Daegu/Ulsan/Gyeongsang)	LEMC_Tertiary hospital with >=LEMC_Tertiary hospital with 300-499 beds00 beds	Blunt	Yes
1551	2015	0.5963	PP	Female	>=55	Transfer to the second or additional hospitals	V (Busan/Daegu/Ulsan/Gyeongsang)	RTC_Designated, but not operated	Blunt	Yes
1600	2015	0.34784	PP	Male	>=55	Transfer to the second or additional hospitals	V (Busan/Daegu/Ulsan/Gyeongsang)	RTC_Designated, but not operated	Blunt	Yes
1616	2015	0.31192	PP	Female	15-54	Transfer to the second or additional hospitals	V (Busan/Daegu/Ulsan/Gyeongsang)	RTC_Designated, but not operated	Blunt	Yes
1673	2015	0.26881	NP	Male	<=14	Transfer to the second or additional hospitals	V (Busan/Daegu/Ulsan/Gyeongsang)	RTC_Designated, but not operated	Blunt	Yes
1678	2015	1.25016	PP	Female	>=55	After hospitalization at the first hospital	V (Busan/Daegu/Ulsan/Gyeongsang)	LEMC_Tertiary hospital with 300-499 beds	Blunt	No
1691	2015	0.59132	NPCI	Male	>=55	Transfer to the second or additional hospitals	V (Busan/Daegu/Ulsan/Gyeongsang)	REMC	Blunt	Yes
1704	2015	3.85614	NP	Female	>=55	After hospitalization at the first hospital	V (Busan/Daegu/Ulsan/Gyeongsang)	LEMC_Tertiary hospital with >=LEMC_Tertiary hospital with 300-499 beds00 beds	Blunt	No
1731	2015	1.11855	NP	Male	15-54	After hospitalization at the first hospital	V (Busan/Daegu/Ulsan/Gyeongsang)	LEMC_Tertiary hospital with >=LEMC_Tertiary hospital with 300-499 beds00 beds	Blunt	No
1740	2015	0.50353	NPCI	Male	15-54	After hospitalization at the first hospital	V (Busan/Daegu/Ulsan/Gyeongsang)	REMC	Blunt	No
1765	2015	0.68592	NP	Male	>=55	After hospitalization at the first hospital	V (Busan/Daegu/Ulsan/Gyeongsang)	REMC	Blunt	Yes
1769	2015	0.26881	NP	Male	<=14	After hospitalization at the first hospital	V (Busan/Daegu/Ulsan/Gyeongsang)	RTC_Designated, but not operated	Blunt	No
1785	2015	1.25016	NP	Female	>=55	After hospitalization at the first hospital	V (Busan/Daegu/Ulsan/Gyeongsang)	LEMC_Tertiary hospital with 300-499 beds	Blunt	No
1817	2015	1.00466	NP	Male	>=55	Transfer to the second or additional hospitals	V (Busan/Daegu/Ulsan/Gyeongsang)	LEMC_Tertiary hospital with 300-499 beds	Blunt	Yes
1818	2015	0.34784	PP	Male	>=55	Transfer to the second or additional hospitals	V (Busan/Daegu/Ulsan/Gyeongsang)	RTC_Designated, but not operated	Blunt	Yes
1857	2015	0.46167	NP	Male	>=55	After hospitalization at the first hospital	V (Busan/Daegu/Ulsan/Gyeongsang)	RTC_Designated, but not operated	Blunt	No
1859	2015	0.93212	NP	Female	15-54	After hospitalization at the first hospital	V (Busan/Daegu/Ulsan/Gyeongsang)	LEMC_Tertiary hospital with 300-499 beds	Other/unknown	No
1925	2015	0.83481	PP	Male	>=55	Transfer to the second or additional hospitals	V (Busan/Daegu/Ulsan/Gyeongsang)	RTC_Designated, but not operated	Blunt	Yes
1994	2015	1.95746	PP	Female	15-54	After hospitalization at the first hospital	V (Busan/Daegu/Ulsan/Gyeongsang)	LEMC_Tertiary hospital with >=LEMC_Tertiary hospital with 300-499 beds00 beds	Blunt	No
2026	2015	0.8541	NPCI	Male	>=55	After hospitalization at the first hospital	V (Busan/Daegu/Ulsan/Gyeongsang)	RTC_Designated, but not operated	Blunt	No
2043	2015	1.57102	PP	Female	>=55	After hospitalization at the first hospital	V (Busan/Daegu/Ulsan/Gyeongsang)	LEMC_Tertiary hospital with >=LEMC_Tertiary hospital with 300-499 beds00 beds	Blunt	No
2070	2015	0.59132	PP	Male	>=55	Transfer to the second or additional hospitals	V (Busan/Daegu/Ulsan/Gyeongsang)	REMC	Other/unknown	No
2098	2015	0.50353	NPCI	Male	15-54	After hospitalization at the first hospital	V (Busan/Daegu/Ulsan/Gyeongsang)	REMC	Blunt	No
2117	2015	1.0418	PP	Male	>=55	After hospitalization at the first hospital	V (Busan/Daegu/Ulsan/Gyeongsang)	LEMC_Tertiary hospital with <300 beds	Blunt	No
2175	2015	1.00466	NPCI	Male	>=55	Transfer to the second or additional hospitals	V (Busan/Daegu/Ulsan/Gyeongsang)	LEMC_Tertiary hospital with 300-499 beds	Blunt	Yes
2180	2015	0.5963	NP	Male	>=55	Transfer to the second or additional hospitals	V (Busan/Daegu/Ulsan/Gyeongsang)	RTC_Designated, but not operated	Blunt	Yes
2206	2015	0.8541	NP	Male	>=55	After hospitalization at the first hospital	V (Busan/Daegu/Ulsan/Gyeongsang)	RTC_Designated, but not operated	Blunt	No
2231	2015	0.4626	NP	Male	15-54	Transfer to the second or additional hospitals	V (Busan/Daegu/Ulsan/Gyeongsang)	LEMC_Tertiary hospital with >=LEMC_Tertiary hospital with 300-499 beds00 beds	Blunt	Yes
2240	2015	3.85614	NP	Female	>=55	After hospitalization at the first hospital	V (Busan/Daegu/Ulsan/Gyeongsang)	LEMC_Tertiary hospital with >=LEMC_Tertiary hospital with 300-499 beds00 beds	Blunt	No
2273	2015	0.46167	NP	Male	>=55	After hospitalization at the first hospital	V (Busan/Daegu/Ulsan/Gyeongsang)	RTC_Designated, but not operated	Other/unknown	No
2299	2015	1.57102	PP	Male	>=55	After hospitalization at the first hospital	V (Busan/Daegu/Ulsan/Gyeongsang)	LEMC_Tertiary hospital with >=LEMC_Tertiary hospital with 300-499 beds00 beds	Blunt	No
2347	2015	0.34784	NPCI	Male	>=55	Transfer to the second or additional hospitals	V (Busan/Daegu/Ulsan/Gyeongsang)	RTC_Designated, but not operated	Other/unknown	Yes
2361	2015	2.12027	NP	Female	15-54	Transfer to the second or additional hospitals	V (Busan/Daegu/Ulsan/Gyeongsang)	LEMC_Tertiary hospital with >=LEMC_Tertiary hospital with 300-499 beds00 beds	Blunt	Yes
2379	2015	2.34422	PP	Male	>=55	Transfer to the second or additional hospitals	V (Busan/Daegu/Ulsan/Gyeongsang)	LEMC_Tertiary hospital with >=LEMC_Tertiary hospital with 300-499 beds00 beds	Blunt	Yes
2433	2015	1.0283	NP	Male	>=55	After hospitalization at the first hospital	V (Busan/Daegu/Ulsan/Gyeongsang)	LEMC_Tertiary hospital with 300-499 beds	Blunt	No
2462	2015	1.57102	PP	Male	>=55	After hospitalization at the first hospital	V (Busan/Daegu/Ulsan/Gyeongsang)	LEMC_Tertiary hospital with >=LEMC_Tertiary hospital with 300-499 beds00 beds	Blunt	No
2491	2015	1.0283	NPCI	Male	>=55	After hospitalization at the first hospital	V (Busan/Daegu/Ulsan/Gyeongsang)	LEMC_Tertiary hospital with 300-499 beds	Blunt	No
2566	2015	2.93027	NP	Male	>=55	Transfer to the second or additional hospitals	V (Busan/Daegu/Ulsan/Gyeongsang)	LEMC_Tertiary hospital with >=LEMC_Tertiary hospital with 300-499 beds00 beds	Blunt	Yes
2590	2015	0.8541	P	Female	>=55	After hospitalization at the first hospital	V (Busan/Daegu/Ulsan/Gyeongsang)	RTC_Designated, but not operated	Blunt	No
2593	2015	0.46157	PP	Male	15-54	After hospitalization at the first hospital	V (Busan/Daegu/Ulsan/Gyeongsang)	RTC_Designated, but not operated	Blunt	No
2667	2015	0.34968	NPCI	Male	15-54	After hospitalization at the first hospital	V (Busan/Daegu/Ulsan/Gyeongsang)	RTC_Designated, but not operated	Blunt	No
2702	2015	1.57102	PP	Male	>=55	After hospitalization at the first hospital	V (Busan/Daegu/Ulsan/Gyeongsang)	LEMC_Tertiary hospital with >=LEMC_Tertiary hospital with 300-499 beds00 beds	Blunt	No
2709	2015	1.25016	NP	Male	>=55	After hospitalization at the first hospital	V (Busan/Daegu/Ulsan/Gyeongsang)	LEMC_Tertiary hospital with 300-499 beds	Blunt	No
2758	2015	0.5804	NP	Male	>=55	After hospitalization at the first hospital	V (Busan/Daegu/Ulsan/Gyeongsang)	RTC_Designated, but not operated	Blunt	No
2766	2015	0.4626	PP	Male	15-54	Transfer to the second or additional hospitals	V (Busan/Daegu/Ulsan/Gyeongsang)	LEMC_Tertiary hospital with >=LEMC_Tertiary hospital with 300-499 beds00 beds	Other/unknown	Yes
2772	2015	0.7457	NPCI	Male	15-54	After hospitalization at the first hospital	V (Busan/Daegu/Ulsan/Gyeongsang)	LEMC_Tertiary hospital with >=LEMC_Tertiary hospital with 300-499 beds00 beds	Blunt	No
2839	2015	0.8541	PP	Male	>=55	After hospitalization at the first hospital	V (Busan/Daegu/Ulsan/Gyeongsang)	RTC_Designated, but not operated	Blunt	No
2848	2015	0.5963	NPCI	Male	>=55	Transfer to the second or additional hospitals	V (Busan/Daegu/Ulsan/Gyeongsang)	RTC_Designated, but not operated	Blunt	Yes
2849	2015	0.33082	NPCI	Male	15-54	Transfer to the second or additional hospitals	V (Busan/Daegu/Ulsan/Gyeongsang)	REMC	Other/unknown	Yes
2854	2015	0.50353	NP	Male	15-54	After hospitalization at the first hospital	V (Busan/Daegu/Ulsan/Gyeongsang)	REMC	Blunt	No
2895	2015	0.68592	NP	Male	>=55	After hospitalization at the first hospital	V (Busan/Daegu/Ulsan/Gyeongsang)	REMC	Blunt	No
2933	2015	2.34422	P	Male	>=55	Transfer to the second or additional hospitals	V (Busan/Daegu/Ulsan/Gyeongsang)	LEMC_Tertiary hospital with >=LEMC_Tertiary hospital with 300-499 beds00 beds	Blunt	Yes
2938	2015	0.74536	PP	Female	>=55	Transfer to the second or additional hospitals	V (Busan/Daegu/Ulsan/Gyeongsang)	RTC_Designated, but not operated	Blunt	Yes
2985	2015	0.74536	P	Female	>=55	Transfer to the second or additional hospitals	V (Busan/Daegu/Ulsan/Gyeongsang)	RTC_Designated, but not operated	Blunt	Yes
3091	2015	0.33082	NP	Male	15-54	Transfer to the second or additional hospitals	V (Busan/Daegu/Ulsan/Gyeongsang)	RTC_Designated, but not operated	Blunt	Yes
3244	2015	1.95746	NPCI	Male	15-54	After hospitalization at the first hospital	V (Busan/Daegu/Ulsan/Gyeongsang)	LEMC_Tertiary hospital with >=LEMC_Tertiary hospital with 300-499 beds00 beds	Penetrating	No
3300	2015	3.85614	NP	Male	>=55	After hospitalization at the first hospital	V (Busan/Daegu/Ulsan/Gyeongsang)	LEMC_Tertiary hospital with >=LEMC_Tertiary hospital with 300-499 beds00 beds	Blunt	No
3346	2015	1.95746	PP	Male	15-54	After hospitalization at the first hospital	V (Busan/Daegu/Ulsan/Gyeongsang)	LEMC_Tertiary hospital with >=LEMC_Tertiary hospital with 300-499 beds00 beds	Blunt	Yes
3364	2015	1.0283	P	Female	>=55	After hospitalization at the first hospital	V (Busan/Daegu/Ulsan/Gyeongsang)	LEMC_Tertiary hospital with 300-499 beds	Blunt	No
3408	2015	0.83481	PP	Female	>=55	Transfer to the second or additional hospitals	V (Busan/Daegu/Ulsan/Gyeongsang)	RTC_Designated, but not operated	Blunt	Yes
3420	2015	0.7457	P	Female	15-54	After hospitalization at the first hospital	V (Busan/Daegu/Ulsan/Gyeongsang)	LEMC_Tertiary hospital with >=LEMC_Tertiary hospital with 300-499 beds00 beds	Other/unknown	unknown
3433	2015	2.12027	NP	Male	15-54	Transfer to the second or additional hospitals	V (Busan/Daegu/Ulsan/Gyeongsang)	LEMC_Tertiary hospital with >=LEMC_Tertiary hospital with 300-499 beds00 beds	Blunt	Yes
3492	2015	0.77101	PP	Male	15-54	Transfer to the second or additional hospitals	V (Busan/Daegu/Ulsan/Gyeongsang)	LEMC_Tertiary hospital with >=LEMC_Tertiary hospital with 300-499 beds00 beds	Blunt	Yes
3500	2015	0.61438	NP	Female	15-54	Transfer to the second or additional hospitals	V (Busan/Daegu/Ulsan/Gyeongsang)	RTC_Designated, but not operated	Blunt	Yes
3514	2015	0.33082	NPCI	Female	15-54	Transfer to the second or additional hospitals	V (Busan/Daegu/Ulsan/Gyeongsang)	RTC_Designated, but not operated	Blunt	Yes
3608	2015	0.46167	PP	Male	>=55	After hospitalization at the first hospital	V (Busan/Daegu/Ulsan/Gyeongsang)	RTC_Designated, but not operated	Other/unknown	unknown
3646	2015	0.83481	PP	Male	>=55	Transfer to the second or additional hospitals	V (Busan/Daegu/Ulsan/Gyeongsang)	RTC_Designated, but not operated	Blunt	Yes
3677	2015	0.74536	NP	Female	>=55	Transfer to the second or additional hospitals	V (Busan/Daegu/Ulsan/Gyeongsang)	RTC_Designated, but not operated	Blunt	Yes
3693	2015	0.5804	NP	Female	>=55	After hospitalization at the first hospital	V (Busan/Daegu/Ulsan/Gyeongsang)	RTC_Designated, but not operated	Blunt	No
3702	2015	0.68592	P	Male	>=55	After hospitalization at the first hospital	V (Busan/Daegu/Ulsan/Gyeongsang)	REMC	Blunt	No
3727	2015	0.42535	PP	Male	15-54	Transfer to the second or additional hospitals	V (Busan/Daegu/Ulsan/Gyeongsang)	RTC_Designated, but not operated	Penetrating	Yes
3797	2015	0.31192	NP	Female	15-54	Transfer to the second or additional hospitals	V (Busan/Daegu/Ulsan/Gyeongsang)	RTC_Designated, but not operated	Blunt	Yes
3824	2015	0.46167	NP	Male	>=55	After hospitalization at the first hospital	V (Busan/Daegu/Ulsan/Gyeongsang)	RTC_Designated, but not operated	Other/unknown	No
3913	2015	0.46157	PP	Male	15-54	After hospitalization at the first hospital	V (Busan/Daegu/Ulsan/Gyeongsang)	RTC_Designated, but not operated	Blunt	No
3969	2015	0.74536	P	Male	>=55	Transfer to the second or additional hospitals	V (Busan/Daegu/Ulsan/Gyeongsang)	RTC_Designated, but not operated	Blunt	Yes
4132	2015	1.99247	NP	Male	15-54	DOA at the first hospital	V (Busan/Daegu/Ulsan/Gyeongsang)	LEMC_Tertiary hospital with >=LEMC_Tertiary hospital with 300-499 beds00 beds	Blunt	No
4189	2015	0.82043	NP	Male	>=55	DOA at the first hospital	V (Busan/Daegu/Ulsan/Gyeongsang)	LEMC_Tertiary hospital with 300-499 beds	Blunt	No
4190	2015	0.82043	NP	Male	15-54	DOA at the first hospital	V (Busan/Daegu/Ulsan/Gyeongsang)	LEMC_Tertiary hospital with 300-499 beds	Blunt	No
4237	2015	0.3831	NP	Male	>=55	DOA at the first hospital	V (Busan/Daegu/Ulsan/Gyeongsang)	RTC_Designated, but not operated	Blunt	No
4238	2015	0.34054	NP	Male	>=55	DOA at the first hospital	V (Busan/Daegu/Ulsan/Gyeongsang)	RTC_Designated, but not operated	Blunt	No
4242	2015	0.34054	NP	Male	15-54	DOA at the first hospital	V (Busan/Daegu/Ulsan/Gyeongsang)	RTC_Designated, but not operated	Blunt	No
4269	2015	1.42491	NP	Female	>=55	DOA at the first hospital	V (Busan/Daegu/Ulsan/Gyeongsang)	LEMC_Tertiary hospital with <300 beds	Blunt	No
4278	2015	0.3831	NP	Female	>=55	DOA at the first hospital	V (Busan/Daegu/Ulsan/Gyeongsang)	RTC_Designated, but not operated	Blunt	No
4286	2015	0.3831	NP	Female	>=55	DOA at the first hospital	V (Busan/Daegu/Ulsan/Gyeongsang)	RTC_Designated, but not operated	Blunt	No
4292	2015	0.82043	NP	Male	15-54	DOA at the first hospital	V (Busan/Daegu/Ulsan/Gyeongsang)	LEMC_Tertiary hospital with 300-499 beds	Blunt	No
4322	2015	3.07309	NP	Male	>=55	DOA at the first hospital	V (Busan/Daegu/Ulsan/Gyeongsang)	LEMI	Blunt	No
4433	2015	0.58602	NP	Female	>=55	DOA at the first hospital	V (Busan/Daegu/Ulsan/Gyeongsang)	LEMC_Tertiary hospital with >=LEMC_Tertiary hospital with 300-499 beds00 beds	Blunt	No
4443	2015	1.94655	NP	Male	>=55	Transfer to the second or additional hospitals	V (Busan/Daegu/Ulsan/Gyeongsang)	LEMC_Tertiary hospital with >=LEMC_Tertiary hospital with 300-499 beds00 beds	Blunt	Yes
4475	2015	0.67043	P	Male	15-54	DOA at the first hospital	V (Busan/Daegu/Ulsan/Gyeongsang)	RTC_Designated, but not operated	Other/unknown	No
4525	2015	0.3831	NP	Male	>=55	DOA at the first hospital	V (Busan/Daegu/Ulsan/Gyeongsang)	RTC_Designated, but not operated	Blunt	Yes
4539	2015	0.74536	NPCI	Male	>=55	Transfer to the second or additional hospitals	V (Busan/Daegu/Ulsan/Gyeongsang)	RTC_Designated, but not operated	Blunt	Yes
4541	2015	0.63849	NPCI	Male	>=55	DOA at the first hospital	V (Busan/Daegu/Ulsan/Gyeongsang)	REMC	Blunt	No
4544	2015	0.67043	NP	Male	>=55	DOA at the first hospital	V (Busan/Daegu/Ulsan/Gyeongsang)	RTC_Designated, but not operated	Blunt	No
4554	2015	0.91607	NP	Male	>=55	Transfer to the second or additional hospitals	V (Busan/Daegu/Ulsan/Gyeongsang)	LEMC_Tertiary hospital with <300 beds	Blunt	Yes
4560	2015	0.67043	NPCI	Male	>=55	DOA at the first hospital	V (Busan/Daegu/Ulsan/Gyeongsang)	RTC_Designated, but not operated	Blunt	No
4567	2015	0.58602	NP	Female	>=55	DOA at the first hospital	V (Busan/Daegu/Ulsan/Gyeongsang)	LEMC_Tertiary hospital with >=LEMC_Tertiary hospital with 300-499 beds00 beds	Blunt	No
4643	2015	0.58602	NP	Female	15-54	DOA at the first hospital	V (Busan/Daegu/Ulsan/Gyeongsang)	LEMC_Tertiary hospital with >=LEMC_Tertiary hospital with 300-499 beds00 beds	Blunt	No
4646	2015	0.63849	NP	Male	15-54	DOA at the first hospital	V (Busan/Daegu/Ulsan/Gyeongsang)	REMC	Blunt	No
4651	2015	0.26881	NP	Female	>=55	DOA at the first hospital	V (Busan/Daegu/Ulsan/Gyeongsang)	RTC_Designated, but not operated	Blunt	No
4686	2015	1.99247	NP	Female	>=55	DOA at the first hospital	V (Busan/Daegu/Ulsan/Gyeongsang)	LEMC_Tertiary hospital with >=LEMC_Tertiary hospital with 300-499 beds00 beds	Other/unknown	No
4688	2015	0.67043	NP	Female	15-54	DOA at the first hospital	V (Busan/Daegu/Ulsan/Gyeongsang)	RTC_Designated, but not operated	Blunt	No
4689	2015	0.26881	NP	Female	<=14	DOA at the first hospital	V (Busan/Daegu/Ulsan/Gyeongsang)	RTC_Designated, but not operated	Blunt	No
4692	2015	0.63849	NPCI	Male	>=55	DOA at the first hospital	V (Busan/Daegu/Ulsan/Gyeongsang)	REMC	Blunt	No
4695	2015	0.31192	P	Male	15-54	Transfer to the second or additional hospitals	V (Busan/Daegu/Ulsan/Gyeongsang)	RTC_Designated, but not operated	Blunt	Yes
4697	2015	0.26881	NP	Male	>=55	DOA at the first hospital	V (Busan/Daegu/Ulsan/Gyeongsang)	RTC_Designated, but not operated	Blunt	No
4711	2015	1.60302	NP	Female	>=55	DOA at the first hospital	V (Busan/Daegu/Ulsan/Gyeongsang)	LEMC_Tertiary hospital with 300-499 beds	Blunt	No
4730	2015	0.83481	NP	Male	>=55	Transfer to the second or additional hospitals	V (Busan/Daegu/Ulsan/Gyeongsang)	RTC_Designated, but not operated	Blunt	Yes
4760	2015	0.26881	NPCI	Female	>=55	DOA at the first hospital	V (Busan/Daegu/Ulsan/Gyeongsang)	RTC_Designated, but not operated	Blunt	No
4800	2015	0.63849	NPCI	Male	15-54	DOA at the first hospital	V (Busan/Daegu/Ulsan/Gyeongsang)	REMC	Blunt	No
4807	2015	0.34054	NP	Male	15-54	DOA at the first hospital	V (Busan/Daegu/Ulsan/Gyeongsang)	RTC_Designated, but not operated	Blunt	No
4813	2015	0.82043	NPCI	Male	15-54	DOA at the first hospital	V (Busan/Daegu/Ulsan/Gyeongsang)	LEMC_Tertiary hospital with 300-499 beds	Blunt	No
4824	2015	1.60302	NPCI	Male	15-54	DOA at the first hospital	V (Busan/Daegu/Ulsan/Gyeongsang)	LEMC_Tertiary hospital with 300-499 beds	Blunt	No
4842	2015	0.26881	NP	Male	15-54	DOA at the first hospital	V (Busan/Daegu/Ulsan/Gyeongsang)	RTC_Designated, but not operated	Blunt	No
4882	2015	1.99247	NP	Female	15-54	DOA at the first hospital	V (Busan/Daegu/Ulsan/Gyeongsang)	LEMC_Tertiary hospital with >=LEMC_Tertiary hospital with 300-499 beds00 beds	Blunt	No
4896	2015	0.26881	NP	Male	<=14	Transfer to the second or additional hospitals	V (Busan/Daegu/Ulsan/Gyeongsang)	RTC_Designated, but not operated	Blunt	No
4909	2015	0.26881	NP	Male	<=14	DOA at the first hospital	V (Busan/Daegu/Ulsan/Gyeongsang)	RTC_Designated, but not operated	Blunt	No
4932	2015	0.34054	NPCI	Male	>=55	DOA at the first hospital	V (Busan/Daegu/Ulsan/Gyeongsang)	RTC_Designated, but not operated	Blunt	No
4953	2015	1.42491	NP	Male	15-54	DOA at the first hospital	V (Busan/Daegu/Ulsan/Gyeongsang)	LEMC_Tertiary hospital with <300 beds	Blunt	No
4989	2015	0.58602	NP	Male	15-54	DOA at the first hospital	V (Busan/Daegu/Ulsan/Gyeongsang)	LEMC_Tertiary hospital with >=LEMC_Tertiary hospital with 300-499 beds00 beds	Blunt	No
5028	2015	0.63849	NP	Male	15-54	DOA at the first hospital	V (Busan/Daegu/Ulsan/Gyeongsang)	REMC	Blunt	No
5138	2015	0.3831	NP	Female	>=55	DOA at the first hospital	V (Busan/Daegu/Ulsan/Gyeongsang)	RTC_Designated, but not operated	Blunt	No
5201	2015	0.26881	NP	Male	>=55	DOA at the first hospital	V (Busan/Daegu/Ulsan/Gyeongsang)	RTC_Designated, but not operated	Blunt	No
5202	2015	0.67043	NP	Female	15-54	DOA at the first hospital	V (Busan/Daegu/Ulsan/Gyeongsang)	RTC_Designated, but not operated	Blunt	No
5206	2015	1.42491	NPCI	Male	>=55	DOA at the first hospital	V (Busan/Daegu/Ulsan/Gyeongsang)	LEMC_Tertiary hospital with <300 beds	Blunt	No
5258	2015	3.07309	NP	Male	>=55	DOA at the first hospital	V (Busan/Daegu/Ulsan/Gyeongsang)	LEMI	Blunt	No
5305	2015	3.07309	PP	Female	>=55	DOA at the first hospital	V (Busan/Daegu/Ulsan/Gyeongsang)	LEMI	Blunt	No
5323	2015	3.07309	NP	Female	>=55	DOA at the first hospital	V (Busan/Daegu/Ulsan/Gyeongsang)	LEMI	Blunt	No
5423	2015	0.40075	PP	Male	>=55	At the ED of the first hospital	V (Busan/Daegu/Ulsan/Gyeongsang)	RTC_Designated, but not operated	Penetrating	Yes
5446	2015	0.51389	NPCI	Male	15-54	At the ED of the first hospital	V (Busan/Daegu/Ulsan/Gyeongsang)	LEMC_Tertiary hospital with 300-499 beds	Blunt	No
5456	2015	1.53217	NP	Male	>=55	At the ED of the first hospital	V (Busan/Daegu/Ulsan/Gyeongsang)	LEMC_Tertiary hospital with >=LEMC_Tertiary hospital with 300-499 beds00 beds	Blunt	No
5473	2015	2.93027	NP	Male	>=55	Transfer to the second or additional hospitals	V (Busan/Daegu/Ulsan/Gyeongsang)	LEMC_Tertiary hospital with >=LEMC_Tertiary hospital with 300-499 beds00 beds	Blunt	Yes
5479	2015	0.40075	NPCI	Male	>=55	At the ED of the first hospital	V (Busan/Daegu/Ulsan/Gyeongsang)	RTC_Designated, but not operated	Blunt	No
5505	2015	0.77101	NP	Male	15-54	Transfer to the second or additional hospitals	V (Busan/Daegu/Ulsan/Gyeongsang)	LEMC_Tertiary hospital with >=LEMC_Tertiary hospital with 300-499 beds00 beds	Blunt	Yes
5508	2015	0.39208	NP	Male	<=14	At the ED of the first hospital	V (Busan/Daegu/Ulsan/Gyeongsang)	LEMC_Tertiary hospital with >=LEMC_Tertiary hospital with 300-499 beds00 beds	Blunt	No
5513	2015	0.72889	NPCI	Male	>=55	At the ED of the first hospital	V (Busan/Daegu/Ulsan/Gyeongsang)	LEMC_Tertiary hospital with <300 beds	Blunt	No
5523	2015	0.38534	P	Male	>=55	At the ED of the first hospital	V (Busan/Daegu/Ulsan/Gyeongsang)	REMC	Blunt	No
5534	2015	0.27744	NPCI	Female	>=55	At the ED of the first hospital	V (Busan/Daegu/Ulsan/Gyeongsang)	RTC_Designated, but not operated	Blunt	No
5572	2015	0.59132	NPCI	Female	>=55	Transfer to the second or additional hospitals	V (Busan/Daegu/Ulsan/Gyeongsang)	REMC	Blunt	Yes
5585	2015	0.26881	NPCI	Male	15-54	At the ED of the first hospital	V (Busan/Daegu/Ulsan/Gyeongsang)	RTC_Designated, but not operated	Blunt	No
5592	2015	0.51389	PP	Male	15-54	At the ED of the first hospital	V (Busan/Daegu/Ulsan/Gyeongsang)	LEMC_Tertiary hospital with 300-499 beds	Blunt	No
5608	2015	0.39208	NPCI	Female	<=14	Transfer to the second or additional hospitals	V (Busan/Daegu/Ulsan/Gyeongsang)	LEMC_Tertiary hospital with 300-499 beds	Blunt	Yes
5612	2015	1.53217	NP	Male	15-54	At the ED of the first hospital	V (Busan/Daegu/Ulsan/Gyeongsang)	LEMC_Tertiary hospital with >=LEMC_Tertiary hospital with 300-499 beds00 beds	Blunt	No
5613	2015	0.51389	NPCI	Male	>=55	At the ED of the first hospital	V (Busan/Daegu/Ulsan/Gyeongsang)	LEMC_Tertiary hospital with 300-499 beds	Blunt	No
5632	2015	0.40075	NP	Male	>=55	At the ED of the first hospital	V (Busan/Daegu/Ulsan/Gyeongsang)	RTC_Designated, but not operated	Blunt	No
5682	2015	0.51389	NP	Male	>=55	At the ED of the first hospital	V (Busan/Daegu/Ulsan/Gyeongsang)	LEMC_Tertiary hospital with 300-499 beds	Blunt	No
5688	2015	0.5963	NP	Male	>=55	Transfer to the second or additional hospitals	V (Busan/Daegu/Ulsan/Gyeongsang)	RTC_Designated, but not operated	Blunt	Yes
5693	2015	0.72889	NP	Female	>=55	At the ED of the first hospital	V (Busan/Daegu/Ulsan/Gyeongsang)	LEMC_Tertiary hospital with 300-499 beds	Blunt	No
5722	2015	0.72889	NPCI	Male	15-54	At the ED of the first hospital	V (Busan/Daegu/Ulsan/Gyeongsang)	LEMC_Tertiary hospital with <300 beds	Blunt	No
5728	2015	0.38534	P	Male	>=55	At the ED of the first hospital	V (Busan/Daegu/Ulsan/Gyeongsang)	REMC	Blunt	No
5732	2015	0.77101	NP	Male	15-54	Transfer to the second or additional hospitals	V (Busan/Daegu/Ulsan/Gyeongsang)	LEMC_Tertiary hospital with >=LEMC_Tertiary hospital with 300-499 beds00 beds	Blunt	Yes
5735	2015	0.40075	NP	Male	>=55	At the ED of the first hospital	V (Busan/Daegu/Ulsan/Gyeongsang)	RTC_Designated, but not operated	Blunt	No
5738	2015	0.26881	NP	Male	>=55	At the ED of the first hospital	V (Busan/Daegu/Ulsan/Gyeongsang)	RTC_Designated, but not operated	Blunt	No
5752	2015	0.26881	NP	Male	>=55	At the ED of the first hospital	V (Busan/Daegu/Ulsan/Gyeongsang)	RTC_Designated, but not operated	Blunt	No
5772	2015	0.27744	NP	Male	15-54	At the ED of the first hospital	V (Busan/Daegu/Ulsan/Gyeongsang)	RTC_Designated, but not operated	Penetrating	No
5786	2015	0.26881	PP	Female	<=14	At the ED of the first hospital	V (Busan/Daegu/Ulsan/Gyeongsang)	RTC_Designated, but not operated	Blunt	No
5794	2015	2.93027	PP	Male	>=55	Transfer to the second or additional hospitals	V (Busan/Daegu/Ulsan/Gyeongsang)	LEMC_Tertiary hospital with >=LEMC_Tertiary hospital with 300-499 beds00 beds	Blunt	Yes
5806	2015	0.72889	P	Female	>=55	At the ED of the first hospital	V (Busan/Daegu/Ulsan/Gyeongsang)	LEMC_Tertiary hospital with 300-499 beds	Blunt	No
5818	2015	0.74536	NP	Male	>=55	Transfer to the second or additional hospitals	V (Busan/Daegu/Ulsan/Gyeongsang)	RTC_Designated, but not operated	Blunt	Yes
5822	2015	1.53217	NP	Male	15-54	At the ED of the first hospital	V (Busan/Daegu/Ulsan/Gyeongsang)	LEMC_Tertiary hospital with >=LEMC_Tertiary hospital with 300-499 beds00 beds	Blunt	No
5829	2015	0.59132	P	Male	>=55	Transfer to the second or additional hospitals	V (Busan/Daegu/Ulsan/Gyeongsang)	REMC	Blunt	Yes
5830	2015	0.40075	NPCI	Male	15-54	At the ED of the first hospital	V (Busan/Daegu/Ulsan/Gyeongsang)	RTC_Designated, but not operated	Blunt	No
5847	2015	0.38534	NPCI	Female	>=55	At the ED of the first hospital	V (Busan/Daegu/Ulsan/Gyeongsang)	REMC	Blunt	No
5848	2015	0.31192	PP	Female	15-54	Transfer to the second or additional hospitals	V (Busan/Daegu/Ulsan/Gyeongsang)	RTC_Designated, but not operated	Blunt	Yes
5853	2015	0.34784	NPCI	Male	>=55	Transfer to the second or additional hospitals	V (Busan/Daegu/Ulsan/Gyeongsang)	RTC_Designated, but not operated	Blunt	Yes
5865	2015	0.26881	NP	Male	<=14	Transfer to the second or additional hospitals	V (Busan/Daegu/Ulsan/Gyeongsang)	RTC_Designated, but not operated	Blunt	Yes
5928	2015	0.27744	P	Male	>=55	At the ED of the first hospital	V (Busan/Daegu/Ulsan/Gyeongsang)	RTC_Designated, but not operated	Other/unknown	unknown
5947	2015	1.53217	P	Male	15-54	At the ED of the first hospital	V (Busan/Daegu/Ulsan/Gyeongsang)	LEMC_Tertiary hospital with >=LEMC_Tertiary hospital with 300-499 beds00 beds	Blunt	No
5966	2015	0.27744	NP	Female	15-54	At the ED of the first hospital	V (Busan/Daegu/Ulsan/Gyeongsang)	RTC_Designated, but not operated	Blunt	No
5983	2015	3.43442	NP	Male	15-54	At the ED of the first hospital	V (Busan/Daegu/Ulsan/Gyeongsang)	LEMI	Blunt	No
6034	2015	2.93027	NP	Male	>=55	Transfer to the second or additional hospitals	V (Busan/Daegu/Ulsan/Gyeongsang)	LEMC_Tertiary hospital with >=LEMC_Tertiary hospital with 300-499 beds00 beds	Blunt	Yes
6036	2015	0.72889	NP	Male	>=55	At the ED of the first hospital	V (Busan/Daegu/Ulsan/Gyeongsang)	LEMC_Tertiary hospital with <300 beds	Blunt	No
6044	2015	0.39208	NPCI	Female	<=14	Transfer to the second or additional hospitals	V (Busan/Daegu/Ulsan/Gyeongsang)	LEMC_Tertiary hospital with >=LEMC_Tertiary hospital with 300-499 beds00 beds	Blunt	Yes
6055	2015	0.5963	PP	Female	>=55	Transfer to the second or additional hospitals	V (Busan/Daegu/Ulsan/Gyeongsang)	RTC_Designated, but not operated	Blunt	Yes
6060	2015	2.07842	PP	Female	>=55	At the ED of the first hospital	V (Busan/Daegu/Ulsan/Gyeongsang)	LEMC_Tertiary hospital with >=LEMC_Tertiary hospital with 300-499 beds00 beds	Blunt	No
6070	2015	0.39208	NP	Male	<=14	At the ED of the first hospital	V (Busan/Daegu/Ulsan/Gyeongsang)	LEMC_Tertiary hospital with >=LEMC_Tertiary hospital with 300-499 beds00 beds	Blunt	No
6075	2015	2.07842	PP	Male	>=55	At the ED of the first hospital	V (Busan/Daegu/Ulsan/Gyeongsang)	LEMC_Tertiary hospital with >=LEMC_Tertiary hospital with 300-499 beds00 beds	Blunt	No
6082	2015	2.34422	NP	Male	>=55	Transfer to the second or additional hospitals	V (Busan/Daegu/Ulsan/Gyeongsang)	LEMC_Tertiary hospital with >=LEMC_Tertiary hospital with 300-499 beds00 beds	Blunt	Yes
6085	2015	2.07842	NP	Male	>=55	At the ED of the first hospital	V (Busan/Daegu/Ulsan/Gyeongsang)	LEMC_Tertiary hospital with >=LEMC_Tertiary hospital with 300-499 beds00 beds	Blunt	No
6088	2015	0.27744	NP	Male	>=55	At the ED of the first hospital	V (Busan/Daegu/Ulsan/Gyeongsang)	RTC_Designated, but not operated	Blunt	No
6093	2015	0.39208	NP	Male	<=14	At the ED of the first hospital	V (Busan/Daegu/Ulsan/Gyeongsang)	LEMC_Tertiary hospital with >=LEMC_Tertiary hospital with 300-499 beds00 beds	Blunt	No
6096	2015	2.07842	PP	Female	15-54	At the ED of the first hospital	V (Busan/Daegu/Ulsan/Gyeongsang)	LEMC_Tertiary hospital with >=LEMC_Tertiary hospital with 300-499 beds00 beds	Blunt	No
6102	2015	0.51389	NP	Male	15-54	At the ED of the first hospital	V (Busan/Daegu/Ulsan/Gyeongsang)	LEMC_Tertiary hospital with 300-499 beds	Blunt	No
6107	2015	2.07842	PP	Male	15-54	At the ED of the first hospital	V (Busan/Daegu/Ulsan/Gyeongsang)	LEMC_Tertiary hospital with >=LEMC_Tertiary hospital with 300-499 beds00 beds	Blunt	No
6229	2015	1.84709	NP	Female	>=55	Transfer to the second or additional hospitals	V (Busan/Daegu/Ulsan/Gyeongsang)	LEMI	Blunt	Yes
6513	2015	1.78951	PP	Female	>=55	After hospitalization at the first hospital	V (Busan/Daegu/Ulsan/Gyeongsang)	LEMI	Blunt	No
6524	2015	1.87899	PP	Female	>=55	After hospitalization at the first hospital	V (Busan/Daegu/Ulsan/Gyeongsang)	LEMI	Blunt	No
6562	2015	1.78951	NP	Female	>=55	After hospitalization at the first hospital	V (Busan/Daegu/Ulsan/Gyeongsang)	LEMI	Blunt	No
6713	2015	1.32481	NPCI	Male	15-54	Transfer to the second or additional hospitals	V (Busan/Daegu/Ulsan/Gyeongsang)	LEMI	Blunt	Yes
6739	2015	1.87899	NP	Male	>=55	After hospitalization at the first hospital	V (Busan/Daegu/Ulsan/Gyeongsang)	LEMI	Blunt	Yes
6740	2015	1.32481	PP	Male	15-54	Transfer to the second or additional hospitals	V (Busan/Daegu/Ulsan/Gyeongsang)	LEMI	Blunt	Yes
6802	2015	1.84709	NPCI	Male	>=55	Transfer to the second or additional hospitals	V (Busan/Daegu/Ulsan/Gyeongsang)	LEMI	Blunt	Yes
170331	2017	1.28301	NP	Female	>=55	After hospitalization at the first hospital	V (Busan/Daegu/Ulsan/Gyeongsang)	LEMI	Blunt	No
170332	2017	1.28301	NP	Male	>=55	After hospitalization at the first hospital	V (Busan/Daegu/Ulsan/Gyeongsang)	LEMI	Blunt	No
170335	2017	1.28301	NP	Male	>=55	After hospitalization at the first hospital	V (Busan/Daegu/Ulsan/Gyeongsang)	LEMI	Blunt	No
170340	2017	0.94617	NP	Male	>=55	DOA at the first hospital	V (Busan/Daegu/Ulsan/Gyeongsang)	LEMC_Tertiary hospital with 300-499 beds	Blunt	No
170341	2017	1.45096	PP	Male	>=55	After hospitalization at the first hospital	V (Busan/Daegu/Ulsan/Gyeongsang)	LEMC_Tertiary hospital with 300-499 beds	Blunt	No
170345	2017	1.45096	PP	Female	>=55	After hospitalization at the first hospital	V (Busan/Daegu/Ulsan/Gyeongsang)	LEMC_Tertiary hospital with 300-499 beds	Blunt	No
170346	2017	1.47296	NP	Female	>=55	Transfer to the second or additional hospitals	V (Busan/Daegu/Ulsan/Gyeongsang)	LEMC_Tertiary hospital with 300-499 beds	Blunt	Yes
170347	2017	1.45096	NP	Male	>=55	After hospitalization at the first hospital	V (Busan/Daegu/Ulsan/Gyeongsang)	LEMC_Tertiary hospital with 300-499 beds	Blunt	No
170348	2017	0.64254	NP	Male	>=55	At the ED of the first hospital	V (Busan/Daegu/Ulsan/Gyeongsang)	LEMC_Tertiary hospital with 300-499 beds	Blunt	No
170351	2017	0.55215	NP	Male	>=55	After hospitalization at the first hospital	V (Busan/Daegu/Ulsan/Gyeongsang)	REMC	Blunt	No
170352	2017	0.46738	NPCI	Female	>=55	Transfer to the second or additional hospitals	V (Busan/Daegu/Ulsan/Gyeongsang)	REMC	Blunt	Yes
170353	2017	0.55215	NP	Male	>=55	After hospitalization at the first hospital	V (Busan/Daegu/Ulsan/Gyeongsang)	REMC	Blunt	No
170354	2017	0.56669	NPCI	Male	15-54	After hospitalization at the first hospital	V (Busan/Daegu/Ulsan/Gyeongsang)	REMC	Blunt	No
170357	2017	0.55215	NPCI	Male	>=55	After hospitalization at the first hospital	V (Busan/Daegu/Ulsan/Gyeongsang)	REMC	Blunt	No
170360	2017	0.56669	NP	Male	15-54	After hospitalization at the first hospital	V (Busan/Daegu/Ulsan/Gyeongsang)	REMC	Blunt	No
170364	2017	0.55215	NP	Male	>=55	After hospitalization at the first hospital	V (Busan/Daegu/Ulsan/Gyeongsang)	REMC	Blunt	No
170369	2017	0.54233	P	Male	>=55	At the ED of the first hospital	V (Busan/Daegu/Ulsan/Gyeongsang)	REMC	Blunt	No
170370	2017	0.46738	NP	Male	>=55	Transfer to the second or additional hospitals	V (Busan/Daegu/Ulsan/Gyeongsang)	REMC	Blunt	Yes
170372	2017	0.46738	NP	Male	>=55	Transfer to the second or additional hospitals	V (Busan/Daegu/Ulsan/Gyeongsang)	REMC	Blunt	Yes
170373	2017	0.66112	NP	Male	>=55	DOA at the first hospital	V (Busan/Daegu/Ulsan/Gyeongsang)	REMC	Blunt	No
170375	2017	0.55215	NPCI	Male	>=55	After hospitalization at the first hospital	V (Busan/Daegu/Ulsan/Gyeongsang)	REMC	Blunt	No
170376	2017	0.55215	NP	Male	>=55	After hospitalization at the first hospital	V (Busan/Daegu/Ulsan/Gyeongsang)	REMC	Blunt	No
170377	2017	0.54233	P	Female	>=55	At the ED of the first hospital	V (Busan/Daegu/Ulsan/Gyeongsang)	REMC	Blunt	No
170380	2017	1.23566	NP	Female	>=55	Transfer to the second or additional hospitals	V (Busan/Daegu/Ulsan/Gyeongsang)	LEMI	Blunt	Yes
170382	2017	0.25965	NP	Male	<=14	DOA at the first hospital	V (Busan/Daegu/Ulsan/Gyeongsang)	RTC_Designated and operated	Blunt	No
170383	2017	1.95185	NP	Female	>=55	DOA at the first hospital	V (Busan/Daegu/Ulsan/Gyeongsang)	RTC_Designated and operated	Blunt	No
170384	2017	1.95185	NP	Male	>=55	DOA at the first hospital	V (Busan/Daegu/Ulsan/Gyeongsang)	RTC_Designated and operated	Blunt	No
170385	2017	1.95185	NP	Female	>=55	DOA at the first hospital	V (Busan/Daegu/Ulsan/Gyeongsang)	RTC_Designated and operated	Blunt	No
170386	2017	2.6918	NP	Male	15-54	After hospitalization at the first hospital	V (Busan/Daegu/Ulsan/Gyeongsang)	RTC_Designated and operated	Blunt	No
170387	2017	1.69081	NP	Male	15-54	Transfer to the second or additional hospitals	V (Busan/Daegu/Ulsan/Gyeongsang)	RTC_Designated and operated	Blunt	Yes
170389	2017	2.6918	PP	Male	15-54	After hospitalization at the first hospital	V (Busan/Daegu/Ulsan/Gyeongsang)	RTC_Designated and operated	Blunt	No
170390	2017	1.90815	NPCI	Male	>=55	Transfer to the second or additional hospitals	V (Busan/Daegu/Ulsan/Gyeongsang)	RTC_Designated and operated	Blunt	Yes
170391	2017	1.95185	NP	Female	15-54	DOA at the first hospital	V (Busan/Daegu/Ulsan/Gyeongsang)	RTC_Designated and operated	Blunt	No
170392	2017	0.25965	NP	Male	<=14	DOA at the first hospital	V (Busan/Daegu/Ulsan/Gyeongsang)	RTC_Designated and operated	Blunt	No
170394	2017	1.69081	NP	Male	15-54	Transfer to the second or additional hospitals	V (Busan/Daegu/Ulsan/Gyeongsang)	RTC_Designated and operated	Blunt	Yes
170395	2017	1.93921	NP	Male	>=55	After hospitalization at the first hospital	V (Busan/Daegu/Ulsan/Gyeongsang)	RTC_Designated and operated	Blunt	No
170396	2017	0.25965	PP	Male	<=14	Transfer to the second or additional hospitals	V (Busan/Daegu/Ulsan/Gyeongsang)	RTC_Designated and operated	Blunt	Yes
170397	2017	1.90815	PP	Female	>=55	Transfer to the second or additional hospitals	V (Busan/Daegu/Ulsan/Gyeongsang)	RTC_Designated and operated	Blunt	Yes
170398	2017	1.93921	NP	Male	>=55	After hospitalization at the first hospital	V (Busan/Daegu/Ulsan/Gyeongsang)	RTC_Designated and operated	Blunt	No
170399	2017	1.90815	NP	Male	>=55	Transfer to the second or additional hospitals	V (Busan/Daegu/Ulsan/Gyeongsang)	RTC_Designated and operated	Blunt	Yes
170400	2017	1.95185	NP	Male	15-54	DOA at the first hospital	V (Busan/Daegu/Ulsan/Gyeongsang)	RTC_Designated and operated	Blunt	No
170401	2017	1.90815	NP	Female	>=55	Transfer to the second or additional hospitals	V (Busan/Daegu/Ulsan/Gyeongsang)	RTC_Designated and operated	Blunt	Yes
170402	2017	1.90815	NP	Female	>=55	Transfer to the second or additional hospitals	V (Busan/Daegu/Ulsan/Gyeongsang)	RTC_Designated and operated	Blunt	Yes
170403	2017	1.93921	NP	Male	>=55	After hospitalization at the first hospital	V (Busan/Daegu/Ulsan/Gyeongsang)	RTC_Designated and operated	Blunt	No
170404	2017	0.25965	NP	Male	<=14	Transfer to the second or additional hospitals	V (Busan/Daegu/Ulsan/Gyeongsang)	RTC_Designated and operated	Blunt	Yes
170405	2017	1.8597	NPCI	Male	15-54	At the ED of the first hospital	V (Busan/Daegu/Ulsan/Gyeongsang)	RTC_Designated and operated	Blunt	No
170406	2017	1.93921	NP	Male	>=55	After hospitalization at the first hospital	V (Busan/Daegu/Ulsan/Gyeongsang)	RTC_Designated and operated	Blunt	No
170407	2017	1.93921	NPCI	Male	>=55	After hospitalization at the first hospital	V (Busan/Daegu/Ulsan/Gyeongsang)	RTC_Designated and operated	Blunt	No
170408	2017	1.95185	NP	Male	15-54	DOA at the first hospital	V (Busan/Daegu/Ulsan/Gyeongsang)	RTC_Designated and operated	Blunt	No
170409	2017	1.93921	NP	Male	>=55	After hospitalization at the first hospital	V (Busan/Daegu/Ulsan/Gyeongsang)	RTC_Designated and operated	Blunt	No
170410	2017	1.69081	NP	Male	15-54	Transfer to the second or additional hospitals	V (Busan/Daegu/Ulsan/Gyeongsang)	RTC_Designated and operated	Blunt	Yes
170411	2017	1.95185	NP	Male	>=55	DOA at the first hospital	V (Busan/Daegu/Ulsan/Gyeongsang)	RTC_Designated and operated	Blunt	No
170413	2017	0.65585	NP	Male	15-54	DOA at the first hospital	V (Busan/Daegu/Ulsan/Gyeongsang)	LEMC_Tertiary hospital with >=LEMC_Tertiary hospital with 300-499 beds00 beds	Blunt	No
170415	2017	0.91913	PP	Female	>=55	Transfer to the second or additional hospitals	V (Busan/Daegu/Ulsan/Gyeongsang)	LEMC_Tertiary hospital with >=LEMC_Tertiary hospital with 300-499 beds00 beds	Blunt	Yes
170417	2017	1.62496	NP	Male	15-54	After hospitalization at the first hospital	V (Busan/Daegu/Ulsan/Gyeongsang)	LEMC_Tertiary hospital with >=LEMC_Tertiary hospital with 300-499 beds00 beds	Blunt	No
170425	2017	1.21954	NPCI	Male	>=55	After hospitalization at the first hospital	V (Busan/Daegu/Ulsan/Gyeongsang)	LEMC_Tertiary hospital with >=LEMC_Tertiary hospital with 300-499 beds00 beds	Blunt	No
170429	2017	1.21954	NP	Female	>=55	After hospitalization at the first hospital	V (Busan/Daegu/Ulsan/Gyeongsang)	LEMC_Tertiary hospital with >=LEMC_Tertiary hospital with 300-499 beds00 beds	Blunt	No
170430	2017	1.21954	NP	Female	>=55	After hospitalization at the first hospital	V (Busan/Daegu/Ulsan/Gyeongsang)	LEMC_Tertiary hospital with >=LEMC_Tertiary hospital with 300-499 beds00 beds	Blunt	No
170435	2017	2.28612	NP	Female	>=55	After hospitalization at the first hospital	V (Busan/Daegu/Ulsan/Gyeongsang)	LEMC_Tertiary hospital with >=LEMC_Tertiary hospital with 300-499 beds00 beds	Blunt	No
170436	2017	2.00553	NP	Male	>=55	Transfer to the second or additional hospitals	V (Busan/Daegu/Ulsan/Gyeongsang)	LEMC_Tertiary hospital with >=LEMC_Tertiary hospital with 300-499 beds00 beds	Blunt	Yes
170437	2017	2.00553	P	Female	>=55	Transfer to the second or additional hospitals	V (Busan/Daegu/Ulsan/Gyeongsang)	LEMC_Tertiary hospital with >=LEMC_Tertiary hospital with 300-499 beds00 beds	Blunt	Yes
170439	2017	2.67297	NPCI	Male	15-54	At the ED of the first hospital	V (Busan/Daegu/Ulsan/Gyeongsang)	LEMC_Tertiary hospital with >=LEMC_Tertiary hospital with 300-499 beds00 beds	Blunt	No
170440	2017	2.00553	P	Male	>=55	Transfer to the second or additional hospitals	V (Busan/Daegu/Ulsan/Gyeongsang)	LEMC_Tertiary hospital with >=LEMC_Tertiary hospital with 300-499 beds00 beds	Blunt	Yes
170441	2017	2.00553	NP	Male	>=55	Transfer to the second or additional hospitals	V (Busan/Daegu/Ulsan/Gyeongsang)	LEMC_Tertiary hospital with >=LEMC_Tertiary hospital with 300-499 beds00 beds	Blunt	Yes
170442	2017	2.28612	NP	Male	>=55	After hospitalization at the first hospital	V (Busan/Daegu/Ulsan/Gyeongsang)	LEMC_Tertiary hospital with >=LEMC_Tertiary hospital with 300-499 beds00 beds	Blunt	No
170443	2017	2.28612	NP	Male	>=55	After hospitalization at the first hospital	V (Busan/Daegu/Ulsan/Gyeongsang)	LEMC_Tertiary hospital with >=LEMC_Tertiary hospital with 300-499 beds00 beds	Blunt	No
170444	2017	2.00553	NP	Male	>=55	Transfer to the second or additional hospitals	V (Busan/Daegu/Ulsan/Gyeongsang)	LEMC_Tertiary hospital with >=LEMC_Tertiary hospital with 300-499 beds00 beds	Blunt	Yes
170446	2017	2.28612	NP	Male	>=55	After hospitalization at the first hospital	V (Busan/Daegu/Ulsan/Gyeongsang)	LEMC_Tertiary hospital with >=LEMC_Tertiary hospital with 300-499 beds00 beds	Blunt	No
170447	2017	2.00553	NP	Female	>=55	Transfer to the second or additional hospitals	V (Busan/Daegu/Ulsan/Gyeongsang)	LEMC_Tertiary hospital with >=LEMC_Tertiary hospital with 300-499 beds00 beds	Blunt	Yes
170448	2017	2.00553	NP	Female	>=55	Transfer to the second or additional hospitals	V (Busan/Daegu/Ulsan/Gyeongsang)	LEMC_Tertiary hospital with >=LEMC_Tertiary hospital with 300-499 beds00 beds	Blunt	Yes
170449	2017	2.00553	PP	Female	>=55	Transfer to the second or additional hospitals	V (Busan/Daegu/Ulsan/Gyeongsang)	LEMC_Tertiary hospital with >=LEMC_Tertiary hospital with 300-499 beds00 beds	Blunt	Yes
170450	2017	2.00553	NPCI	Male	>=55	Transfer to the second or additional hospitals	V (Busan/Daegu/Ulsan/Gyeongsang)	LEMC_Tertiary hospital with >=LEMC_Tertiary hospital with 300-499 beds00 beds	Blunt	Yes
170451	2017	2.84435	NP	Female	15-54	Transfer to the second or additional hospitals	V (Busan/Daegu/Ulsan/Gyeongsang)	LEMC_Tertiary hospital with >=LEMC_Tertiary hospital with 300-499 beds00 beds	Blunt	Yes
170452	2017	3.24993	NP	Male	15-54	After hospitalization at the first hospital	V (Busan/Daegu/Ulsan/Gyeongsang)	LEMC_Tertiary hospital with >=LEMC_Tertiary hospital with 300-499 beds00 beds	Blunt	No
170453	2017	2.28612	P	Male	>=55	After hospitalization at the first hospital	V (Busan/Daegu/Ulsan/Gyeongsang)	LEMC_Tertiary hospital with >=LEMC_Tertiary hospital with 300-499 beds00 beds	Blunt	No
170455	2017	1.04495	NPCI	Male	>=55	Transfer to the second or additional hospitals	V (Busan/Daegu/Ulsan/Gyeongsang)	RTC_Designated, but not operated	Blunt	Yes
170458	2017	1.04495	NPCI	Male	>=55	Transfer to the second or additional hospitals	V (Busan/Daegu/Ulsan/Gyeongsang)	RTC_Designated, but not operated	Blunt	Yes
170461	2017	1.16243	PP	Male	15-54	Transfer to the second or additional hospitals	V (Busan/Daegu/Ulsan/Gyeongsang)	RTC_Designated, but not operated	Blunt	Yes
170462	2017	1.18322	P	Female	>=55	After hospitalization at the first hospital	V (Busan/Daegu/Ulsan/Gyeongsang)	RTC_Designated, but not operated	Blunt	No
170463	2017	1.18322	NP	Male	>=55	After hospitalization at the first hospital	V (Busan/Daegu/Ulsan/Gyeongsang)	RTC_Designated, but not operated	Blunt	No
170464	2017	1.01372	NP	Male	>=55	DOA at the first hospital	V (Busan/Daegu/Ulsan/Gyeongsang)	RTC_Designated, but not operated	Blunt	No
170465	2017	1.01372	NP	Male	>=55	DOA at the first hospital	V (Busan/Daegu/Ulsan/Gyeongsang)	RTC_Designated, but not operated	Blunt	No
170466	2017	1.32238	NPCI	Female	15-54	After hospitalization at the first hospital	V (Busan/Daegu/Ulsan/Gyeongsang)	RTC_Designated, but not operated	Blunt	No
170468	2017	1.18322	NPCI	Female	>=55	After hospitalization at the first hospital	V (Busan/Daegu/Ulsan/Gyeongsang)	RTC_Designated, but not operated	Blunt	No
170469	2017	0.92985	NP	Female	>=55	At the ED of the first hospital	V (Busan/Daegu/Ulsan/Gyeongsang)	RTC_Designated, but not operated	Blunt	No
170470	2017	1.04495	NP	Female	>=55	Transfer to the second or additional hospitals	V (Busan/Daegu/Ulsan/Gyeongsang)	RTC_Designated, but not operated	Blunt	Yes
170471	2017	1.18322	NP	Male	>=55	After hospitalization at the first hospital	V (Busan/Daegu/Ulsan/Gyeongsang)	RTC_Designated, but not operated	Blunt	No
170472	2017	1.04495	NP	Male	>=55	Transfer to the second or additional hospitals	V (Busan/Daegu/Ulsan/Gyeongsang)	RTC_Designated, but not operated	Blunt	Yes
170474	2017	1.01372	NP	Male	>=55	DOA at the first hospital	V (Busan/Daegu/Ulsan/Gyeongsang)	RTC_Designated, but not operated	Other/unknown	No
170475	2017	1.01372	NP	Male	>=55	DOA at the first hospital	V (Busan/Daegu/Ulsan/Gyeongsang)	RTC_Designated, but not operated	Blunt	No
170476	2017	1.01372	NP	Male	15-54	DOA at the first hospital	V (Busan/Daegu/Ulsan/Gyeongsang)	RTC_Designated, but not operated	Blunt	No
170477	2017	0.25965	NPCI	Male	<=14	At the ED of the first hospital	V (Busan/Daegu/Ulsan/Gyeongsang)	RTC_Designated, but not operated	Blunt	No
170478	2017	1.18322	NP	Male	>=55	After hospitalization at the first hospital	V (Busan/Daegu/Ulsan/Gyeongsang)	RTC_Designated, but not operated	Blunt	No
170479	2017	1.18322	NPCI	Male	>=55	After hospitalization at the first hospital	V (Busan/Daegu/Ulsan/Gyeongsang)	RTC_Designated, but not operated	Blunt	No
170481	2017	0.92985	NPCI	Male	>=55	At the ED of the first hospital	V (Busan/Daegu/Ulsan/Gyeongsang)	RTC_Designated, but not operated	Blunt	No
170482	2017	1.16243	P	Male	15-54	Transfer to the second or additional hospitals	V (Busan/Daegu/Ulsan/Gyeongsang)	RTC_Designated, but not operated	Blunt	Yes
170483	2017	1.32238	NP	Male	15-54	After hospitalization at the first hospital	V (Busan/Daegu/Ulsan/Gyeongsang)	RTC_Designated, but not operated	Blunt	No
170484	2017	1.04495	P	Male	>=55	Transfer to the second or additional hospitals	V (Busan/Daegu/Ulsan/Gyeongsang)	RTC_Designated, but not operated	Blunt	Yes
170727	2017	1.52695	NP	Male	15-54	DOA at the first hospital	V (Busan/Daegu/Ulsan/Gyeongsang)	LEMI	Blunt	No
170728	2017	0.9804	NP	Female	>=55	Transfer to the second or additional hospitals	V (Busan/Daegu/Ulsan/Gyeongsang)	LEMC_Tertiary hospital with 300-499 beds	Blunt	Yes
170729	2017	1.27373	NP	Female	>=55	After hospitalization at the first hospital	V (Busan/Daegu/Ulsan/Gyeongsang)	LEMC_Tertiary hospital with 300-499 beds	Blunt	No
170730	2017	1.27373	NPCI	Male	>=55	After hospitalization at the first hospital	V (Busan/Daegu/Ulsan/Gyeongsang)	LEMC_Tertiary hospital with 300-499 beds	Blunt	No
170731	2017	1.00236	NPCI	Female	>=55	At the ED of the first hospital	V (Busan/Daegu/Ulsan/Gyeongsang)	LEMC_Tertiary hospital with 300-499 beds	Blunt	No
170732	2017	0.82018	NP	Male	15-54	DOA at the first hospital	V (Busan/Daegu/Ulsan/Gyeongsang)	LEMC_Tertiary hospital with 300-499 beds	Blunt	No
170733	2017	0.82018	NPCI	Male	15-54	DOA at the first hospital	V (Busan/Daegu/Ulsan/Gyeongsang)	LEMC_Tertiary hospital with 300-499 beds	Blunt	No
170734	2017	1.62496	NP	Female	15-54	After hospitalization at the first hospital	V (Busan/Daegu/Ulsan/Gyeongsang)	LEMC_Tertiary hospital with 300-499 beds	Blunt	No
170735	2017	1.00236	NP	Female	>=55	At the ED of the first hospital	V (Busan/Daegu/Ulsan/Gyeongsang)	LEMC_Tertiary hospital with 300-499 beds	Blunt	No
170736	2017	0.9804	NP	Male	>=55	Transfer to the second or additional hospitals	V (Busan/Daegu/Ulsan/Gyeongsang)	LEMC_Tertiary hospital with 300-499 beds	Blunt	Yes
170737	2017	0.94812	NPCI	Male	15-54	Transfer to the second or additional hospitals	V (Busan/Daegu/Ulsan/Gyeongsang)	LEMC_Tertiary hospital with 300-499 beds	Blunt	Yes
170739	2017	1.27373	NP	Female	>=55	After hospitalization at the first hospital	V (Busan/Daegu/Ulsan/Gyeongsang)	LEMC_Tertiary hospital with 300-499 beds	Blunt	No
170740	2017	0.82018	NP	Male	15-54	DOA at the first hospital	V (Busan/Daegu/Ulsan/Gyeongsang)	LEMC_Tertiary hospital with 300-499 beds	Blunt	No
170741	2017	1.27373	NP	Female	>=55	After hospitalization at the first hospital	V (Busan/Daegu/Ulsan/Gyeongsang)	LEMC_Tertiary hospital with 300-499 beds	Blunt	No
170742	2017	1.27373	NP	Female	>=55	After hospitalization at the first hospital	V (Busan/Daegu/Ulsan/Gyeongsang)	LEMC_Tertiary hospital with 300-499 beds	Blunt	No
170744	2017	1.27373	NP	Male	>=55	After hospitalization at the first hospital	V (Busan/Daegu/Ulsan/Gyeongsang)	LEMC_Tertiary hospital with 300-499 beds	Blunt	No
170745	2017	0.9804	NPCI	Female	>=55	Transfer to the second or additional hospitals	V (Busan/Daegu/Ulsan/Gyeongsang)	LEMC_Tertiary hospital with 300-499 beds	Blunt	Yes
170746	2017	1.62496	NPCI	Male	15-54	After hospitalization at the first hospital	V (Busan/Daegu/Ulsan/Gyeongsang)	LEMC_Tertiary hospital with 300-499 beds	Blunt	No
170747	2017	0.9804	PP	Female	>=55	Transfer to the second or additional hospitals	V (Busan/Daegu/Ulsan/Gyeongsang)	LEMC_Tertiary hospital with 300-499 beds	Blunt	Yes
170748	2017	0.68689	NPCI	Male	15-54	Transfer to the second or additional hospitals	V (Busan/Daegu/Ulsan/Gyeongsang)	RTC_Designated and operated	Blunt	Yes
170749	2017	0.68689	NPCI	Male	15-54	Transfer to the second or additional hospitals	V (Busan/Daegu/Ulsan/Gyeongsang)	RTC_Designated and operated	Blunt	Yes
170751	2017	0.68689	NPCI	Male	15-54	Transfer to the second or additional hospitals	V (Busan/Daegu/Ulsan/Gyeongsang)	RTC_Designated and operated	Blunt	Yes
170752	2017	0.99168	NP	Male	>=55	DOA at the first hospital	V (Busan/Daegu/Ulsan/Gyeongsang)	RTC_Designated and operated	Blunt	No
170753	2017	0.25965	NP	Male	<=14	DOA at the first hospital	V (Busan/Daegu/Ulsan/Gyeongsang)	RTC_Designated and operated	Blunt	No
170755	2017	0.68689	NP	Female	15-54	Transfer to the second or additional hospitals	V (Busan/Daegu/Ulsan/Gyeongsang)	RTC_Designated and operated	Blunt	Yes
170756	2017	0.71558	NPCI	Male	>=55	Transfer to the second or additional hospitals	V (Busan/Daegu/Ulsan/Gyeongsang)	RTC_Designated and operated	Blunt	Yes
170757	2017	0.82823	NP	Male	>=55	After hospitalization at the first hospital	V (Busan/Daegu/Ulsan/Gyeongsang)	RTC_Designated and operated	Blunt	No
170758	2017	0.99168	NP	Male	15-54	DOA at the first hospital	V (Busan/Daegu/Ulsan/Gyeongsang)	RTC_Designated and operated	Blunt	No
170759	2017	0.99168	NP	Female	15-54	DOA at the first hospital	V (Busan/Daegu/Ulsan/Gyeongsang)	RTC_Designated and operated	Blunt	No
170760	2017	0.25965	NPCI	Male	<=14	Transfer to the second or additional hospitals	V (Busan/Daegu/Ulsan/Gyeongsang)	RTC_Designated and operated	Blunt	Yes
170761	2017	0.85004	PP	Male	15-54	After hospitalization at the first hospital	V (Busan/Daegu/Ulsan/Gyeongsang)	RTC_Designated and operated	Blunt	No
170763	2017	0.25965	NP	Male	<=14	DOA at the first hospital	V (Busan/Daegu/Ulsan/Gyeongsang)	RTC_Designated and operated	Blunt	No
170764	2017	0.69739	NP	Male	>=55	At the ED of the first hospital	V (Busan/Daegu/Ulsan/Gyeongsang)	RTC_Designated and operated	Blunt	No
170765	2017	0.25965	NP	Female	<=14	After hospitalization at the first hospital	V (Busan/Daegu/Ulsan/Gyeongsang)	RTC_Designated and operated	Blunt	No
170766	2017	0.71558	PP	Male	>=55	Transfer to the second or additional hospitals	V (Busan/Daegu/Ulsan/Gyeongsang)	RTC_Designated and operated	Blunt	Yes
170768	2017	0.82823	NP	Male	>=55	After hospitalization at the first hospital	V (Busan/Daegu/Ulsan/Gyeongsang)	RTC_Designated and operated	Blunt	No
[truncated: 195 more rows]
